# Supplementary material for: The Natural Product Domain Seeker version 2 (NaPDoS2) webtool relates ketosynthase phylogeny to biosynthetic function
Source: J Biol Chem. 2022 Sep 12;298(10):102480. doi: 10.1016/j.jbc.2022.102480 (PMC9582728; doi:10.1016/j.jbc.2022.102480)
Supplement: Table S3 [file mmc2.xlsx]

## Sheet: Negative_Control_Sequences
CD Family outside: total 634							Jiang et al 2008 tree: total 49						Type III PKS MIBiG 2.0: total 14
CD class code	Protein Accession	DB Source Type	NCBI Protein Locus	AA length	included in de-replicated neg controls		Class	Accession	Type	Organism	AA length		Protein Identifiers: Name / Accession / Locus	MIBiG BGC #	BGC name	Organism	Product	AA length
cd00751	7767028	pdb	1QFL_A	389	no		thiol	AAA27706.1	thiolase (EC_2.3.1.9)	[Zoogloea_ramigera]	391		XBJ1_3898	BGC0000189	indole	Xenorhabdus_bovienii_SS2004	3oxoacylACPsynthaseIII	326
cd00751	9937369	gb	AAG02428.1	383	yes		thiol	BAA01387.1	mitochondrial_acetoacetyl-CoA_thiolase	[Homo_sapiens]	427		XBJ1_3900	BGC0000189	indole	Xenorhabdus_bovienii_SS2004	acylatingKS	343
cd00751	15790912	ref	NP_280736.1	410	yes		thiol	AAB99567.1	3-keto-acyl-CoA_thiolase	[Methanocaldococcus_jannaschii_DSM_2661]	392		rppA AAL78053.1	BGC0000285	flaviolin_rhamnoside	Saccharopolyspora_erythraea	3pksChalSyntNC	367
cd00751	11498797	ref	NP_070026.1	424	yes		thiol	AAB89956.1	3-ketoacyl-CoA_thiolase_(acaB-11)	[Archaeoglobus_fulgidus_DSM_4304]	392		AFV96140.1	BGC0001064	cylindrocyclophane	Cylindrospermum_licheniformeUTEXB2014	HMGCoaSynthase	419
cd00751	11498633	ref	NP_069861.1	396	no		thiol	NP_000174.1	trifunctional_enzyme_subunit_beta_mitochondrial_isoform_1_precursor	[Homo_sapiens]	474		AFV96143.1	BGC0001064	cylindrocyclophane	Cylindrospermum_licheniformeUTEXB2014	t3pks_ChalStiSyntCN	373
cd00751	18312485	ref	NP_559152.1	394	no		thiol	BAA81399.1	conserved_hypothetical_protein	[Aeropyrum_pernix_K1]	394		napT1	BGC0001079	napyradiomycin A80915C	Streptomyces_aculeolatus	t3pksChalStiSyntN	389
cd00751	42522018	ref	NP_967398.1	393	no		thiol	AAH00635.1	Acetyl-Coenzyme_A_acyltransferase_1	[Homo_sapiens]	424		napB1	BGC0001079	napyradiomycin A80915C	Streptomyces_aculeolatus	T3pksChalStiSyntCN	355
cd00751	42523320	ref	NP_968700.1	447	yes		thiol	NP_416728.1	acetyl-CoA_acetyltransferase	[Escherichia_coli_str._K-12_substr._MG1655]	394		mcl3 AGH68888.1	BGC0001083	merochlorinA	StreptomycesCNH189	fabH	325
cd00751	15806092	ref	NP_294796.1	393	no		thiol	AAM07390.1	acetyl-CoA_C-acyltransferase	[Methanosarcina_acetivorans_C2A]	390		mcl4 AGH68889.1	BGC0001083	merochlorinA	StreptomycesCNH189	t3pksChalStiSyntN	391
cd00751	15806958	ref	NP_295683.1	399	no		thiol	Q9FIK7.1 THIC2_ARATH	Cytosolic acetoacetyl-CoA thiolase 2	[Arabidopsis_thaliana]	415		mcl17 AGH68902.1	BGC0001083	merochlorinA	StreptomycesCNH189	t3pksChalStiSyntCN	358
cd00751	15807721	ref	NP_285376.1	461	yes		thiol	Q8LF48.2 THIK1_ARATH	3-ketoacyl-CoA thiolase 1	[Arabidopsis_thaliana]	443		pamG AJS09382.1 SALB_00467	BGC0001150	pamamycin-607	Streptomyces_alboniger	KacpIII	344
cd00751	15611705	ref	NP_223356.1	391	yes		thiol	ZP_00737841.1	COG0183:_Acetyl-CoA_acetyltransferase	[Escherichia_coli_53638]	436		pamD AJS09386.1 SALB_00471	BGC0001150	pamamycin-607	Streptomyces_alboniger	KacpIII	319
cd00751	42519483	ref	NP_965413.1	388	yes		hmgs	NP_013580.1	hydroxymethylglutaryl-CoA_synthase	[Saccharomyces_cerevisiae_S288C]	491		pamE AJS09387.1 SALB_00472	BGC0001150	pamamycin-607	Streptomyces_alboniger	KacpIII	344
cd00751	23112920	ref	ZP_00098343.1	393	no		hmgs	AAG02422.1	HMG-CoA_synthase	[Staphylococcus_aureus]	388		pamK AJS09389.1 SALB_00474	BGC0001150	pamamycin-607	Streptomyces_alboniger	KacpIII	336
cd00751	33603225	ref	NP_890785.1	397	yes		hmgs	NP_504496.1	Hydroxymethylglutaryl-CoA_synthase	[Caenorhabditis_elegans]	462
cd00751	15807466	ref	NP_296200.1	399	no		hmgs	AAM07389.1	acyl_carrier_protein_synthase	[Methanosarcina_acetivorans_C2A]	349
cd00751	46198638	ref	YP_004305.1	384	no		hmgs	P54873.2 HMCS_ARATH	HMG-CoA_synthase	[Arabidopsis_thaliana]	461
cd00751	24193870	gb	AAN47656.1	393	no		hmgs	Q58941.3 Y1546_METJA	UPF0219_protein_MJ1546	[Methanocaldococcus_jannaschii_DSM_2661]	345
cd00751	24197030	gb	AAN50333.1	403	yes		hmgs	AAS98779.1	JamH	[Lyngbya_majuscula]	419
cd00751	29541557	gb	AAO90496.1	394	no		hmgs	BAA80878.2	putative_hydroxymethylglutaryl-coenzyme_A_synthase	[Aeropyrum_pernix_K1]	361
cd00751	15598650	ref	NP_252144.1	394	no		hmgs	NP_002121.4	hydroxymethylglutaryl-CoA_synthase_cytoplasmic_isoform_1	[Homo_sapiens]	520
cd00751	19703830	ref	NP_603392.1	402	no		kasIII	CAA80452.1	3-ketoacyl-acyl_carrier_protein_synthase_III_(KAS_III)	[Spinacia_oleracea]	405
cd00751	48782174	ref	ZP_00278726.1	394	yes		kasIII	AAF70509.1	beta-ketoacyl-acyl_carrier_protein_synthase_III	[Glycine_max]	397
cd00751	40286853	gb	AAR83740.1	391	no		kasIII	AAM14214.1	putative_3-ketoacyl-acyl_carrier_protein_synthase_III_(KAS_III)	[Arabidopsis_thaliana]	404
cd00751	48847378	ref	ZP_00301634.1	399	no		kasIII	NP_822549.1	3-oxoacyl-ACP_synthase_III	[Streptomyces_avermitilis_MA-4680_=_NBRC_14893]	339
cd00751	49235865	ref	ZP_00329929.1	393	no		kasIII	ABB25279.1	3-oxoacyl-[acyl-carrier-protein]_synthase_III	[Synechococcus_sp._CC9902]	349
cd00751	21326933	gb	AAM48101.1	387	yes		kasIII	BAA35899.2	3-oxoacyl-[acyl-carrier-protein]_synthase_III	[Escherichia_coli_str._K-12_substr._W3110]	317
cd00751	15598136	ref	NP_251630.1	379	no		kasIII	P0A547.2 DYR_MYCBO	Dihydrofolate_reductase	[Mycobacterium_tuberculosis_variant_bovis_AF2122/97]	161
cd00751	50552796	ref	XP_503808.1	397	no		kcs	AAA70154.1	fatty_acid_elongase_1	[Arabidopsis_thaliana]	506
cd00751	15598785	ref	NP_252279.1	401	no		kcs	AAA96054.1	fatty_acid_elongase	[Brassica_napus]	505
cd00751	15673765	ref	NP_267940.1	382	yes		kcs	CAC01441.1	putative_fatty_acid_elongase	[Zea_mays]	513
cd00751	15594455	ref	NP_212243.1	398	yes		kcs	AAK11266.1	beta-ketoacyl-CoA_synthase_partial	[Dunaliella_salina]	621
cd00751	19553591	ref	NP_601593.1	408	yes		kcs	AAO48425.1	beta-ketoacyl-CoA-synthase	[Marchantia_polymorpha]	537
cd00751	16800521	ref	NP_470789.1	389	no		kcs	AAX58617.1	beta-ketoacyl-CoA_synthase	[Sinapis_arvensis]	506
cd00751	15964639	ref	NP_384992.1	397	yes		chs	P30074.1 CHS2_MEDSA	Chalcone synthase	[Medicago_sativa]	389
cd00751	15604571	ref	NP_221089.1	392	yes		chs	CAA87013.1	stilbene_synthase	[Pinus_strobus]	396
cd00751	16330474	ref	NP_441202.1	409	yes		chs	AAB48106.1	PhlD	[Pseudomonas_fluorescens_Q2-87]	349
cd00751	25027229	ref	NP_737283.1	401	no		chs	AAC31913.1	chalcone_synthase_B1	[Brassica_napus]	394
cd00751	25027287	ref	NP_737341.1	402	yes		chs	BAA87922.1	chalcone_synthase	[Psilotum_nudum]	408
cd00751	15925934	ref	NP_373467.1	394	no		chs	BAB47195.1	chalcone_synthase	[Humulus_lupulus]	394
cd00751	15926055	ref	NP_373588.1	393	no		chs	AAO67373.1	chalcone_synthase	[Glycine_max]	389
cd00751	15926254	ref	NP_373787.1	379	yes		chs	CAE07508.1	putative_chalcone_synthase	[Synechococcus_sp._WH_8102]	362
cd00751	23098131	ref	NP_691597.1	391	yes		chs	AAS03686.1	Pks10	[Mycobacterium_avium_subsp._paratuberculosis_K-10]	353
cd00751	15843158	ref	NP_338195.1	391	yes		chs	CAI30418.1	chalcone_synthase_partial	[Arabidopsis_thaliana]	390
cd00751	14601847	ref	NP_148388.1	402	yes		chs	AAW30009.1	stilbenecarboxylate_synthase_1	[Marchantia_polymorpha]	393
cd00751	15612768	ref	NP_241071.1	400	no		chs	BAD97390.1	hypothetical_protein	[Aspergillus_oryzae]	402
cd00751	15614560	ref	NP_242863.1	392	no		chs	BAE07216.1	type_III_polyketide_synthase	[Streptomyces_griseus]	372
cd00751	16078099	ref	NP_388916.1	364	yes		chs	ABB84527.1	chalcone_synthase	[Physcomitrella_patens]	397
cd00751	33518635	sp	P45855 THL_BACSU	393	no		chs	ABU87504.1	EF593132_2'-oxoalkylresorcinol_synthase	[Physcomitrella_patens]	402
cd00751	49330052	gb	AAT60698.1	391	yes
cd00751	16080335	ref	NP_391162.1	391	no
cd00751	15616363	ref	NP_244668.1	392	no
cd00751	10177908	dbj	BAB11319.1	415	yes
cd00751	19528303	gb	AAL90266.1	398	no
cd00751	24655093	ref	NP_612094.2	392	no
cd00751	15607384	ref	NP_214757.1	440	yes
cd00751	15599979	ref	NP_253473.1	425	no
cd00751	6136703	sp	P76503	436	yes
cd00751	37676870	ref	NP_937266.1	402	yes
cd00751	17553538	ref	NP_499752.1	441	yes
cd00751	19074344	ref	NP_585850.1	391	yes
cd00751	549077	sp	Q05493 THIK_YARLI	414	no
cd00751	2501192	sp	Q60587 ECHB_RAT	475	no
cd00751	465684	sp	P34255 ECHH_CAEEL	448	no
cd00751	19113478	ref	NP_596686.1	395	no
cd00751	730943	sp	P41338 THIL_YEAST	398	no
cd00751	15899132	ref	NP_343737.1	397	no
cd00751	15899236	ref	NP_343841.1	395	no
cd00751	18314226	ref	NP_560893.1	402	no
cd00751	2392097	pdb	1AFW_A	393	no
cd00751	135755	sp	P24752 THIL_HUMAN	427	no
cd00751	49116875	gb	AAH73720.1	420	no
cd00751	46099229	gb	EAK84462.1	408	no
cd00751	2924779	gb	AAC04908.1	462	no
cd00751	135746	sp	P21775 THIKA_RAT	434	no
cd00751	16125032	ref	NP_419596.1	390	no
cd00751	1174682	sp	P42765 THIM_HUMAN	397	no
cd00751	50806592	ref	XP_424456.1	397	no
cd00751	28277365	gb	AAH45119.1	397	no
cd00751	28279132	gb	AAH45876.1	397	no
cd00751	46099052	gb	EAK84285.1	395	no
cd00751	17546971	ref	NP_520373.1	400	no
cd00751	13473539	ref	NP_105107.1	401	no
cd00751	13632720	sp	P77525 PAAJ_ECOLI	401	no
cd00751	4973180	gb	AAD34967.1	398	no
cd00751	28278454	gb	AAH45949.1	395	no
cd00751	1174677	sp	P45359 THLA_CLOAB	392	no
cd00751	15675510	ref	NP_269684.1	395	no
cd00751	27065540	pdb	1M3K_A	392	no
cd00751	27065519	pdb	1M1T_A	392	no
cd00751	7404509	sp	Q46939 YQEF_ECOLI	393	no
cd00751	13474684	ref	NP_106253.1	402	no
cd00751	17545194	ref	NP_518596.1	399	no
cd00751	21108235	gb	AAM36874.1	401	yes
cd00751	15673553	ref	NP_267727.1	379	no
cd00751	15610692	ref	NP_218073.1	386	no
cd00751	15840509	ref	NP_335546.1	405	yes
cd00751	1729939	sp	Q10629	389	no
cd00751	15607999	ref	NP_215374.1	403	no
cd00751	15596933	ref	NP_250427.1	401	no
cd00751	48847394	ref	ZP_00301650.1	391	yes
cd00751	16124520	ref	NP_419084.1	412	yes
cd00751	17546356	ref	NP_519758.1	394	no
cd00751	48850939	ref	ZP_00305181.1	392	no
cd00751	24985431	gb	AAN69348.1	394	no
cd00751	17546480	ref	NP_519882.1	392	no
cd00751	16127692	ref	NP_422256.1	395	no
cd00751	15806445	ref	NP_295151.1	402	yes
cd00751	16081685	ref	NP_394056.1	388	yes
cd00751	16081433	ref	NP_393776.1	396	no
cd00751	135750	sp	P21151	387	no
cd00751	17544995	ref	NP_518397.1	393	no
cd00751	17989162	ref	NP_541795.1	396	no
cd00751	15599120	ref	NP_252614.1	391	no
cd00751	48864650	ref	ZP_00318535.1	384	yes
cd00751	22973053	ref	ZP_00019898.1	393	no
cd00751	29248843	gb	EAA40367.1	411	yes
cd00751	28829030	gb	AAO51605.1	414	no
cd00751	11499825	ref	NP_071068.1	414	yes
cd00751	21224995	ref	NP_630774.1	400	no
cd00751	21229672	ref	NP_635589.1	431	no
cd00751	41406784	ref	NP_959620.1	389	no
cd00751	41408158	ref	NP_960994.1	391	yes
cd00751	41406822	ref	NP_959658.1	384	no
cd00751	42523565	ref	NP_968945.1	391	no
cd00751	8926187	gb	AAF81725.1	400	yes
cd00751	46096816	gb	EAK82049.1	418	yes
cd00751	46097491	gb	EAK82724.1	414	no
cd00751	23114208	ref	ZP_00099524.1	453	yes
cd00751	23113345	ref	ZP_00098728.1	397	yes
cd00751	23113431	ref	ZP_00098807.1	384	no
cd00751	22533484	gb	AAM99368.1	371	yes
cd00751	32033527	ref	ZP_00133854.1	434	yes
cd00751	45547645	ref	ZP_00187689.1	391	yes
cd00751	45547550	ref	ZP_00187596.1	392	no
cd00751	46105802	ref	ZP_00186145.2	385	yes
cd00751	45547275	ref	ZP_00187329.1	402	yes
cd00751	45547116	ref	ZP_00187174.1	436	no
cd00751	41408505	ref	NP_961341.1	406	no
cd00751	46313800	ref	ZP_00214388.1	401	no
cd00751	46314763	ref	ZP_00215348.1	401	no
cd00751	24194310	gb	AAN48027.1	441	yes
cd00751	48764886	ref	ZP_00269437.1	380	no
cd00751	48836630	ref	ZP_00293626.1	391	no
cd00751	48844472	ref	ZP_00298782.1	409	yes
cd00751	48844606	ref	ZP_00298910.1	402	yes
cd00751	46314406	ref	ZP_00214992.1	401	no
cd00751	48851353	ref	ZP_00305595.1	404	yes
cd00751	48854115	ref	ZP_00308279.1	394	no
cd00751	50084773	ref	YP_046283.1	393	no
cd00751	41351399	emb	CAF21962.1	402	no
cd00751	23013417	ref	ZP_00053314.1	398	no
cd00751	40740290	gb	EAA59480.1	401	no
cd00751	46198499	ref	YP_004166.1	396	no
cd00751	15674625	ref	NP_268799.1	382	yes
cd00751	23098144	ref	NP_691610.1	394	yes
cd00751	23100127	ref	NP_693593.1	383	no
cd00751	27377538	ref	NP_769067.1	427	no
cd00751	21225254	ref	NP_631033.1	395	yes
cd00751	45547428	ref	ZP_00187478.1	424	no
cd00751	46198931	ref	YP_004598.1	401	no
cd00751	50954729	ref	YP_062017.1	408	yes
cd00751	50955605	ref	YP_062893.1	371	yes
cd00751	21401547	ref	NP_657532.1	363	no
cd00751	46098380	gb	EAK83613.1	403	no
cd00751	50590346	ref	ZP_00331737.1	394	no
cd00751	50421475	ref	XP_459288.1	403	yes
cd00751	50899020	ref	XP_450298.1	401	no
cd00751	46916215	emb	CAG22984.1	415	yes
cd00751	11595499	emb	CAC18325.1	402	yes
cd00751	48788313	ref	ZP_00284292.1	433	no
cd00751	28853365	gb	AAO56433.1	413	yes
cd00751	32409865	ref	XP_325413.1	420	yes
cd00751	32419705	ref	XP_330296.1	415	no
cd00751	32419877	ref	XP_330382.1	1065	yes
cd00751	32407115	ref	XP_324153.1	419	no
cd00751	23488775	gb	EAA21397.1	397	yes
cd00751	17535921	ref	NP_495456.1	390	yes
cd00751	7433655	pir	T16781	409	no
cd00751	17861584	gb	AAL39269.1	469	no
cd00751	50745166	ref	XP_420004.1	474	no
cd00751	28280033	gb	AAH45222.1	470	no
cd00751	28374341	gb	AAH46041.1	471	no
cd00751	11995041	dbj	BAB20046.1	472	no
cd00751	19528343	gb	AAL90286.1	410	no
cd00751	50731093	ref	XP_417162.1	421	no
cd00751	51230650	ref	NP_001003746.1	420	no
cd00751	50915896	ref	XP_468412.1	448	no
cd00751	28829322	gb	AAO51864.1	416	no
cd00751	50732199	ref	XP_418525.1	1216	yes
cd00751	32484250	gb	AAH54299.1	419	no
cd00751	49257449	gb	AAH72706.1	418	no
cd00751	48770228	ref	ZP_00274572.1	392	yes
cd00751	50084731	ref	YP_046241.1	387	no
cd00751	48764013	ref	ZP_00268566.1	386	yes
cd00751	48835749	ref	ZP_00292747.1	389	no
cd00751	48769965	ref	ZP_00274309.1	392	no
cd00751	46321446	ref	ZP_00221823.1	388	no
cd00751	46201569	ref	ZP_00208150.1	394	yes
cd00751	19880019	gb	AAM00223.1	397	no
cd00751	48785229	ref	ZP_00281479.1	402	yes
cd00751	33596942	ref	NP_884585.1	430	no
cd00751	29541175	gb	AAO90118.1	431	yes
cd00751	46314757	ref	ZP_00215342.1	383	no
cd00751	48835977	ref	ZP_00292975.1	393	yes
cd00751	46313769	ref	ZP_00214357.1	401	no
cd00751	48847637	ref	ZP_00301887.1	400	no
cd00751	48847645	ref	ZP_00301895.1	383	no
cd00751	29827925	ref	NP_822559.1	399	no
cd00751	24983572	gb	AAN67665.1	394	no
cd00751	48856497	ref	ZP_00310654.1	393	no
cd00751	15614592	ref	NP_242895.1	394	no
cd00751	2501193	sp	P76461 ATOB_ECOLI	394	no
cd00751	13473296	ref	NP_104863.1	392	no
cd00751	15597749	ref	NP_251243.1	396	no
cd00751	46201526	ref	ZP_00054851.2	401	yes
cd00751	23114490	ref	ZP_00099789.1	435	yes
cd00751	46107080	ref	ZP_00200307.1	394	no
cd00751	50741752	ref	XP_419625.1	551	yes
cd00751	38567134	emb	CAE76429.1	395	no
cd00751	15601447	ref	NP_233078.1	401	no
cd00751	464881	sp	P33290 THIKA_CANTR	408	no
cd00751	15598209	ref	NP_251703.1	391	yes
cd00825	10835612	pdb	1QLV_A	402	no
cd00825	27574020	pdb	1MZJ_A	339	no
cd00825	7245808	pdb	1EBL_A	317	no
cd00826	7767028	pdb	1QFL_A	389	no
cd00826	112330	pir	A39368	547	no
cd00827	7245808	pdb	1EBL_A	317	no
cd00827	13096235	pdb	1EE0_A	402	no
cd00827	10835612	pdb	1QLV_A	402	no
cd00827	29245618	gb	EAA37247.1	489	yes
cd00827	26541539	gb	AAN85526.1	416	yes
cd00827	11602786	emb	CAC18553.1	450	no
cd00827	21637138	gb	AAM70354.1	344	yes
cd00827	15077451	gb	AAK83178.1	343	yes
cd00827	20429109	emb	CAD24420.1	388	yes
cd00827	5419953	emb	CAB46502.1	420	no
cd00827	11497654	ref	NP_068874.1	467	yes
cd00827	24638414	sp	O30256	343	no
cd00827	21225118	ref	NP_630897.1	346	yes
cd00827	24638424	sp	Q8ZVP4	350	no
cd00827	33594827	ref	NP_882470.1	637	yes
cd00827	33597376	ref	NP_885019.1	494	yes
cd00827	21959598	gb	AAM86265.1	412	yes
cd00827	36784179	emb	CAE13048.1	312	yes
cd00827	36784183	emb	CAE13052.1	315	yes
cd00827	24638401	sp	Q8TVL0	350	no
cd00827	20531168	gb	AAM27405.1	360	yes
cd00827	23023775	ref	ZP_00063006.1	385	no
cd00827	23003247	ref	ZP_00046914.1	387	yes
cd00827	40882376	dbj	BAD07380.1	391	yes
cd00827	23126920	ref	ZP_00108801.1	408	yes
cd00827	48834660	ref	ZP_00291666.1	344	no
cd00827	24638349	sp	Q8TIV0	349	no
cd00827	9937383	gb	AAG02438.1	383	no
cd00827	16125118	ref	NP_419682.1	399	yes
cd00827	16125680	ref	NP_420244.1	488	yes
cd00827	47095366	ref	ZP_00232976.1	388	yes
cd00827	9937376	gb	AAG02433.1	388	no
cd00827	23099703	ref	NP_693169.1	388	no
cd00827	29827368	ref	NP_822002.1	339	yes
cd00827	29828916	ref	NP_823550.1	334	yes
cd00827	29830064	ref	NP_824698.1	361	yes
cd00827	24638427	sp	Q9YAS0	365	yes
cd00827	50082952	gb	AAT70099.1	442	yes
cd00827	50876706	emb	CAG36546.1	382	no
cd00827	42414763	emb	CAE46856.1	328	yes
cd00827	50590347	ref	ZP_00331738.1	384	no
cd00827	34102114	gb	AAQ58481.1	319	yes
cd00827	16945717	dbj	BAB72048.1	369	yes
cd00827	24940604	gb	AAN65231.1	355	yes
cd00827	19074660	ref	NP_586166.1	382	yes
cd00827	34902200	ref	NP_912446.1	463	no
cd00827	21431772	sp	P54873 HMCS_ARATH	461	no
cd00827	24638357	sp	Q9UWU0	350	no
cd00827	532247	gb	AAA65208.1	353	no
cd00827	21542411	sp	P54871 HMCS_CAEEL	462	no
cd00827	1708240	sp	P54874 HMCS_SCHPO	447	no
cd00827	32405256	ref	XP_323241.1	454	no
cd00827	1708241	sp	P54839 HMCS_YEAST	491	no
cd00827	1708233	sp	P54870	455	no
cd00827	1708234	sp	P54868	508	no
cd00827	123331	sp	P23228	522	yes
cd00827	27552834	gb	AAH42929.1	520	no
cd00827	29436942	gb	AAH49456.1	508	no
cd00827	46101378	gb	EAK86611.1	462	no
cd00827	48855831	ref	ZP_00309989.1	381	yes
cd00827	48865054	ref	ZP_00318920.1	389	yes
cd00827	24638398	sp	Q58941	345	no
cd00827	24638359	sp	O26883 Y792_METTH	346	no
cd00827	24638404	sp	Q9HI87	351	no
cd00827	22974332	ref	ZP_00020616.1	349	no
cd00827	24638372	sp	O58410 Y677_PYRH	350	no
cd00827	23124808	ref	ZP_00106774.1	370	no
cd00827	20515542	gb	AAM23829.1	342	yes
cd00827	21399808	ref	NP_655793.1	331	yes
cd00827	28976146	gb	AAO64411.1	337	yes
cd00827	27884645	gb	AAN18032.1	383	yes
cd00827	20808287	ref	NP_623458.1	509	no
cd00827	36785510	emb	CAE14457.1	382	no
cd00827	46314333	ref	ZP_00214919.1	329	yes
cd00827	15895281	ref	NP_348630.1	378	yes
cd00827	15674906	ref	NP_269080.1	391	yes
cd00827	50402246	sp	P40830 PKSG_BACSU	420	no
cd00827	48861669	ref	ZP_00315569.1	370	yes
cd00827	46916644	emb	CAG23409.1	511	yes
cd00827	11065690	emb	CAC14302.1	511	no
cd00827	23123900	ref	ZP_00105930.1	386	yes
cd00827	9946907	gb	AAG04387.1	348	yes
cd00827	29827915	ref	NP_822549.1	339	no
cd00827	41410308	ref	NP_963144.1	341	yes
cd00829	112330	pir	A39368	547	no
cd00829	5852134	emb	CAB55378.1	441	yes
cd00829	15789866	ref	NP_279690.1	395	yes
cd00829	18313369	ref	NP_560036.1	379	yes
cd00829	20092835	ref	NP_618910.1	390	no
cd00829	38258668	sp	O26884 Y793_METTH	383	no
cd00829	16125681	ref	NP_420245.1	400	yes
cd00829	16127341	ref	NP_421905.1	407	no
cd00829	15840335	ref	NP_335372.1	412	yes
cd00829	15890167	ref	NP_355839.1	389	yes
cd00829	14590558	ref	NP_142626.1	389	no
cd00829	16081211	ref	NP_393509.1	391	no
cd00829	38258709	sp	Q58944	392	no
cd00829	13476326	ref	NP_107896.1	392	no
cd00829	28881149	emb	CAD70319.1	458	no
cd00829	2190267	dbj	BAA20377.1	412	no
cd00829	14601078	ref	NP_147604.1	400	yes
cd00829	15899585	ref	NP_344190.1	395	no
cd00829	18312596	ref	NP_559263.1	392	no
cd00829	15899350	ref	NP_343955.1	387	yes
cd00829	7298493	gb	AAF53713.1	544	no
cd00829	15842328	ref	NP_337365.1	400	no
cd00829	48781481	ref	ZP_00278089.1	394	no
cd00829	39650219	emb	CAE28742.1	394	no
cd00829	15790057	ref	NP_279881.1	383	yes
cd00829	2649290	gb	AAB89956.1	392	yes
cd00829	2649632	gb	AAB90275.1	388	yes
cd00829	2650194	gb	AAB90795.1	387	no
cd00829	2650353	gb	AAB90950.1	396	no
cd00829	2650440	gb	AAB91029.1	380	yes
cd00829	2650511	gb	AAB91095.1	398	yes
cd00829	2650512	gb	AAB91096.1	411	yes
cd00829	2650617	gb	AAB91194.1	417	yes
cd00829	2650673	gb	AAB91246.1	384	no
cd00829	18313161	ref	NP_559828.1	368	yes
cd00829	18313381	ref	NP_560048.1	380	yes
cd00829	33599754	ref	NP_887314.1	383	no
cd00829	33600072	ref	NP_887632.1	392	yes
cd00829	33601329	ref	NP_888889.1	381	yes
cd00829	33603739	ref	NP_891299.1	417	yes
cd00829	33599568	ref	NP_887128.1	399	yes
cd00829	33597304	ref	NP_884947.1	380	yes
cd00829	33591296	ref	NP_878940.1	408	yes
cd00829	33599536	ref	NP_887096.1	390	yes
cd00829	33596631	ref	NP_884274.1	385	no
cd00829	33602116	ref	NP_889676.1	398	no
cd00829	33601048	ref	NP_888608.1	387	yes
cd00829	41406831	ref	NP_959667.1	550	yes
cd00829	41407560	ref	NP_960396.1	400	no
cd00829	41408482	ref	NP_961318.1	381	yes
cd00829	41408688	ref	NP_961524.1	389	yes
cd00829	41409211	ref	NP_962047.1	400	yes
cd00829	41410395	ref	NP_963231.1	388	yes
cd00829	41410400	ref	NP_963236.1	402	yes
cd00829	1163920	gb	AAB48108.1	398	yes
cd00829	46097415	gb	EAK82648.1	449	yes
cd00829	23103870	ref	ZP_00090342.1	426	yes
cd00829	32041009	ref	ZP_00138592.1	458	yes
cd00829	46131778	ref	ZP_00170176.2	390	yes
cd00829	46131828	ref	ZP_00202722.1	392	no
cd00829	45514861	ref	ZP_00166417.1	381	no
cd00829	46313658	ref	ZP_00214247.1	383	yes
cd00829	24196506	gb	AAN49888.1	385	yes
cd00829	24198209	gb	AAN51337.1	421	yes
cd00829	48731395	ref	ZP_00265140.1	412	yes
cd00829	48768907	ref	ZP_00273255.1	382	no
cd00829	48769920	ref	ZP_00274264.1	390	no
cd00829	48780775	ref	ZP_00277454.1	382	no
cd00829	48782158	ref	ZP_00278710.1	395	no
cd00829	4455077	gb	AAD21068.1	397	yes
cd00829	48784117	ref	ZP_00280498.1	390	yes
cd00829	48788326	ref	ZP_00284305.1	400	yes
cd00829	19888029	gb	AAM02591.1	394	yes
cd00829	49648097	emb	CAG80415.1	450	yes
cd00829	41351427	emb	CAF21990.1	389	yes
cd00829	16126210	ref	NP_420774.1	512	yes
cd00829	29827783	ref	NP_822417.1	388	yes
cd00829	29830365	ref	NP_824999.1	389	yes
cd00829	29833508	ref	NP_828142.1	396	yes
cd00829	14601686	ref	NP_148227.1	407	yes
cd00829	15899415	ref	NP_344020.1	376	yes
cd00829	15921365	ref	NP_377034.1	386	yes
cd00829	16082423	ref	NP_394909.1	387	yes
cd00829	13542091	ref	NP_111779.1	420	yes
cd00829	42557739	emb	CAF28713.1	385	yes
cd00829	39648695	emb	CAE27217.1	379	yes
cd00829	42552535	gb	EAA75378.1	482	yes
cd00829	14602032	ref	NP_148578.1	394	no
cd00829	18313382	ref	NP_560049.1	395	no
cd00829	2501195	sp	Q07598 NLTP_CHICK	547	no
cd00829	38969931	gb	AAH63230.1	538	no
cd00829	39648675	emb	CAE27197.1	504	yes
cd00829	39650380	emb	CAE28903.1	404	yes
cd00829	46131464	ref	ZP_00202597.1	387	no
cd00829	48847858	ref	ZP_00302106.1	383	yes
cd00829	11497899	ref	NP_069121.1	396	no
cd00829	11498050	ref	NP_069274.1	387	no
cd00829	20094814	ref	NP_614661.1	394	no
cd00829	2650632	gb	AAB91208.1	391	yes
cd00829	41406996	ref	NP_959832.1	507	yes
cd00829	41407675	ref	NP_960511.1	494	yes
cd00829	24198180	gb	AAN51312.1	507	yes
cd00829	48835942	ref	ZP_00292940.1	389	yes
cd00829	49176899	ref	YP_025402.1	388	yes
cd00829	39985349	gb	AAR36703.1	535	yes
cd00829	41406625	ref	NP_959461.1	389	no
cd00829	27378540	ref	NP_770069.1	392	yes
cd00829	15921635	ref	NP_377304.1	363	yes
cd00829	13957725	gb	AAK50624.1	408	yes
cd00829	15898851	ref	NP_343456.1	409	yes
cd00829	2649647	gb	AAB90276.1	400	no
cd00829	15899246	ref	NP_343851.1	380	no
cd00829	15897458	ref	NP_342063.1	359	yes
cd00829	15898850	ref	NP_343455.1	381	yes
cd00829	39650112	emb	CAE28635.1	382	no
cd00829	48781224	ref	ZP_00277864.1	392	yes
cd00829	48788325	ref	ZP_00284304.1	365	yes
cd00829	11497639	ref	NP_068859.1	391	no
cd00829	11498889	ref	NP_070120.1	392	no
cd00829	11499992	ref	NP_071238.1	384	no
cd00829	11497655	ref	NP_068875.1	417	no
cd00829	11498572	ref	NP_069800.1	400	no
cd00829	11497818	ref	NP_069040.1	380	no
cd00829	11497750	ref	NP_068972.1	411	no
cd00829	11497751	ref	NP_068973.1	398	no
cd00830	7245808	pdb	1EBL_A	317	no
cd00830	12084280	pdb	1HNJ_A	317	no
cd00830	14719783	pdb	1HZP_A	335	no
cd00830	22219354	pdb	1M1M_A	355	no
cd00830	27574020	pdb	1MZJ_A	339	no
cd00830	30750148	pdb	1UB7_D	322	no
cd00830	401573	sp	P30790 FABH_RHOCA	324	no
cd00830	1706759	sp	P51196 FABH_PORPU	326	no
cd00830	3170574	gb	AAC18104.1	336	no
cd00830	7494146	pir	C71613	384	no
cd00830	8896108	gb	AAF81236.1	347	yes
cd00830	8896109	gb	AAF81237.1	345	yes
cd00830	9107076	gb	AAF84772.1	338	yes
cd00830	9368919	emb	CAB99151.1	320	yes
cd00830	9910679	sp	O24994 FABH_HELPY	331	no
cd00830	9910680	sp	O34746	312	no
cd00830	9910682	sp	O67185 FABH_AQUAE	309	no
cd00830	9910693	sp	Q9PIH1 FABH_CAMJE	324	no
cd00830	9910698	sp	Q9Z8P0 FABH_CHLPN	335	no
cd00830	9910699	sp	Q9ZCH1 FABH_RICPR	317	no
cd00830	12644656	sp	P20582 PQSD_PSEAE	337	no
cd00830	13474852	ref	NP_106422.1	327	no
cd00830	15601506	ref	NP_233137.1	403	yes
cd00830	15806945	ref	NP_295670.1	379	yes
cd00830	15890967	ref	NP_356639.1	361	yes
cd00830	15894101	ref	NP_347450.1	334	yes
cd00830	17548415	ref	NP_521755.1	373	yes
cd00830	20515546	gb	AAM23833.1	326	yes
cd00830	21108843	gb	AAM37421.1	332	no
cd00830	21401134	ref	NP_657119.1	329	yes
cd00830	22974017	ref	ZP_00020419.1	336	no
cd00830	23024422	ref	ZP_00063634.1	333	yes
cd00830	23025168	ref	ZP_00064335.1	323	no
cd00830	23119521	ref	ZP_00102573.1	374	yes
cd00830	23475692	ref	ZP_00130973.1	330	yes
cd00830	24195012	gb	AAN48622.1	322	yes
cd00830	24347553	gb	AAN54796.1	349	yes
cd00830	24374382	ref	NP_718425.1	354	no
cd00830	27262210	gb	AAN87386.1	334	no
cd00830	27361344	gb	AAO10252.1	329	yes
cd00830	27735183	sp	P49243 FABH_ARATH	404	no
cd00830	28210575	ref	NP_781519.1	336	yes
cd00830	28852360	gb	AAO55434.1	338	yes
cd00830	29653401	ref	NP_819093.1	327	yes
cd00830	29828832	ref	NP_823466.1	335	yes
cd00830	30844212	gb	AAP35715.1	389	yes
cd00830	32473839	ref	NP_866833.1	336	yes
cd00830	32477723	ref	NP_870717.1	407	yes
cd00830	34098369	sp	O07600	325	no
cd00830	34098379	sp	O54151	335	no
cd00830	34098403	sp	P59814 FABH_RHOBA	345	no
cd00830	34098407	sp	P72392	343	yes
cd00830	34098408	sp	P73951 FABH_SYNY3	330	no
cd00830	34098441	sp	Q820T1 FABH_ENTFA	321	no
cd00830	34098442	sp	Q820X0 FABH_COXBU	319	no
cd00830	34098450	sp	Q82M29	315	no
cd00830	34098455	sp	Q83HL5	322	yes
cd00830	34098496	sp	Q88WG8	328	yes
cd00830	34098497	sp	Q88YZ4	323	no
cd00830	34098500	sp	Q899P3 FABH_CLOTE	334	no
cd00830	34098509	sp	Q8A137	335	yes
cd00830	34098521	sp	Q8CUB8	326	no
cd00830	34098570	sp	Q8KAP2 FABH_CHLTE	329	no
cd00830	34098598	sp	Q8R9V7	331	no
cd00830	34098600	sp	Q8RGX7 FABH_FUSNN	328	no
cd00830	34098624	sp	Q8XLH3 FABH_CLOPE	324	no
cd00830	34098628	sp	Q8Y0J4 FABH_RALSO	326	no
cd00830	34098633	sp	Q8Z062	330	no
cd00830	34098672	sp	Q93NA1	324	yes
cd00830	34098681	sp	Q97DA2 FABH_CLOAB	325	no
cd00830	34098684	sp	Q982Z8 FABH_RHILO	323	no
cd00830	34098688	sp	Q99VA7	313	yes
cd00830	34098690	sp	Q9A8I4	322	yes
cd00830	34098720	sp	Q9HYR2 FABH_PSEAE	330	no
cd00830	34098725	sp	Q9JN82	332	no
cd00830	34098727	sp	Q9JXR6 FABH_NEIMB	320	no
cd00830	34098730	sp	Q9KET5	332	yes
cd00830	34098745	sp	Q9PMZ6	353	yes
cd00830	34098750	sp	Q9RT23	341	no
cd00830	34098772	sp	Q9Z4Y5	330	no
cd00830	36788092	emb	CAE17216.1	353	yes
cd00830	38347328	emb	CAE05978.2	427	yes
cd00830	39648222	emb	CAE26741.1	371	no
cd00830	39933000	gb	AAR32677.1	331	no
cd00830	39983582	gb	AAR34975.1	325	no
cd00830	40882377	dbj	BAD07381.1	339	yes
cd00830	42520798	ref	NP_966713.1	318	no
cd00830	42521903	ref	NP_967283.1	336	yes
cd00830	42523489	ref	NP_968869.1	331	yes
cd00830	42526118	ref	NP_971216.1	311	yes
cd00830	45917317	ref	ZP_00196506.2	394	yes
cd00830	46106329	ref	ZP_00199931.1	315	yes
cd00830	46113126	ref	ZP_00182346.2	314	no
cd00830	46308702	ref	ZP_00210894.1	319	no
cd00830	46364158	ref	ZP_00226798.1	348	no
cd00830	46365241	ref	ZP_00227745.1	378	yes
cd00830	46447354	ref	YP_008719.1	332	no
cd00830	46576391	sp	Q7MAV3 FABH_PORGI	335	no
cd00830	46576420	sp	Q7NF35 FABH_GLOVI	329	no
cd00830	48729689	ref	ZP_00263439.1	373	no
cd00830	48782516	ref	ZP_00279045.1	337	no
cd00830	48782518	ref	ZP_00279047.1	354	yes
cd00830	48837090	ref	ZP_00294085.1	317	yes
cd00830	48844163	ref	ZP_00298493.1	326	yes
cd00830	48853958	ref	ZP_00308123.1	332	no
cd00830	48856484	ref	ZP_00310641.1	332	yes
cd00830	48860017	ref	ZP_00313944.1	349	yes
cd00830	48862716	ref	ZP_00316611.1	332	yes
cd00830	48864862	ref	ZP_00318734.1	323	yes
cd00830	48869750	ref	ZP_00322492.1	319	no
cd00830	48870205	ref	ZP_00322932.1	323	no
cd00830	49205102	dbj	BAD24669.1	309	yes
cd00830	49237097	ref	ZP_00331152.1	338	yes
cd00830	50085221	ref	YP_046731.1	373	no
cd00830	50119070	ref	YP_048237.1	338	yes
cd00830	50842467	ref	YP_055694.1	332	no
cd00830	50875630	emb	CAG35470.1	344	yes
cd00830	50877682	emb	CAG37522.1	324	yes
cd00830	50954930	ref	YP_062218.1	336	no
cd00830	51209851	ref	YP_063515.1	330	no
cd00830	10120315	emb	CAC08184.1	397	no
cd00830	17989124	ref	NP_541757.1	326	no
cd00830	21106296	gb	AAM35125.1	338	no
cd00830	21231876	ref	NP_637793.1	438	yes
cd00830	34098525	sp	Q8D719 FAH2_VIBVU	362	no
cd00830	34098664	sp	Q929H1 FABH_LISIN	312	no
cd00830	34098742	sp	Q9PCG4 FABH_XYLFA	324	no
cd00830	34098749	sp	Q9RT22	338	no
cd00830	51244593	ref	YP_064477.1	344	no
cd00830	51246645	ref	YP_066529.1	324	no
cd00831	10835612	pdb	1QLV_A	402	no
cd00831	51247642	pdb	1TED_D	393	no
cd00831	5821988	pdb	1CGZ_A	389	no
cd00831	13096235	pdb	1EE0_A	402	no
cd00831	5822009	pdb	1CML_A	389	no
cd00831	15807085	ref	NP_295814.1	360	yes
cd00831	15807986	ref	NP_285649.1	438	yes
cd00831	1163918	gb	AAB48106.1	349	yes
cd00831	15608798	ref	NP_216176.1	353	yes
cd00831	15613180	ref	NP_241483.1	365	yes
cd00831	1705445	sp	P54157 BCSA_BACSU	365	no
cd00831	3193317	gb	AAC19299.1	385	no
cd00831	20513541	dbj	BAB91443.1	355	yes
cd00831	2645170	dbj	BAA23618.1	389	no
cd00831	116380	sp	P24825 CHS2_MAIZE	400	no
cd00831	1345809	sp	P48405	398	no
cd00831	20140409	sp	Q9SLX9 VPS_PSINU	406	no
cd00831	5499727	gb	AAD43969.1	361	yes
cd00831	37693744	gb	AAQ98882.1	516	yes
cd00831	21225498	ref	NP_631277.1	389	yes
cd00831	21225931	ref	NP_631710.1	412	yes
cd00831	33862685	ref	NP_894245.1	364	yes
cd00831	33865527	ref	NP_897086.1	362	no
cd00831	32475585	ref	NP_868579.1	367	yes
cd00831	41408740	ref	NP_961576.1	349	no
cd00831	46203543	ref	ZP_00209010.1	427	yes
cd00831	23103022	ref	ZP_00089515.1	406	yes
cd00831	46141755	ref	ZP_00204033.1	362	yes
cd00831	46106135	ref	ZP_00199845.1	347	no
cd00831	46362682	ref	ZP_00225533.1	402	no
cd00831	50935727	ref	XP_477391.1	402	no
cd00831	50508513	dbj	BAD30758.1	398	no
cd00831	23099203	ref	NP_692669.1	363	yes
cd00831	34902722	ref	NP_912707.1	405	yes
cd00831	21467364	gb	AAM55027.1	350	yes
cd00831	38346200	emb	CAE04488.2	393	no
cd00831	18874081	gb	AAL79808.1	395	yes
cd00831	50509443	dbj	BAD31062.1	404	yes
cd00831	37535300	ref	NP_921952.1	465	no
cd00831	32407127	ref	XP_324158.1	445	yes
cd00831	48854246	ref	ZP_00308409.1	362	yes
cd00831	21263495	sp	Q9SBL7 CHS2_SORBI	401	no
cd00831	50920841	ref	XP_470781.1	466	yes
cd00831	14334714	gb	AAK59535.1	529	no
cd00831	10176940	dbj	BAB10089.1	464	yes
cd00831	1705434	sp	P53416 BBS_PHASS	390	no
cd00831	29247158	gb	EAA38730.1	546	yes
cd00831	4678945	emb	CAB41336.1	451	yes
cd00831	30144607	gb	AAP14903.1	538	no
cd00831	50253508	gb	AAT71956.1	460	yes
cd00831	3831446	gb	AAC69929.1	466	no
cd00831	34912384	ref	NP_917539.1	477	yes
cd00831	34913436	ref	NP_918065.1	478	yes
cd00831	50899612	ref	XP_450594.1	482	yes
cd00831	50915800	ref	XP_468364.1	463	no
cd00831	50920373	ref	XP_470547.1	595	yes
cd00831	8177723	gb	AAF73979.1	550	no
cd00831	40713171	emb	CAE53371.1	373	yes
cd00831	9714501	emb	CAC01441.1	513	no
cd00831	50725468	dbj	BAD32939.1	519	no
cd00831	7270402	emb	CAB80169.1	506	yes
cd00831	12963438	gb	AAK11266.1	621	yes
cd00831	50920821	ref	XP_470771.1	467	no
cd00831	22136232	gb	AAM91194.1	478	yes
cd00831	26449447	dbj	BAC41850.1	464	no
cd00831	7488478	pir	T07900	505	no
cd00831	18447765	gb	AAL67993.1	535	no

## Sheet: Application_Use_Case_Accessions
Biological_source	Data_Type	Dataset	Accession	Reference	DOI
bacteria	genome	118 Salinispora spp. marine Actinobacteria	Suppl. Table S1 in reference	Millán-Aguiñaga et al. 2017. Sci Rep.	https://doi.org/10.1038/s41598-017-02845-3
fungi	genome	27 fungi: Aspergillus nidulans FGSC A4 (assembly ASM14920v2)	GCF_000149205.2	Almeida H. et al. 2019 IEEE BIBM.	https://doi.org/10.1109/BIBM47256.2019.8983041
fungi	genome	27 fungi: Allomyces macrogynus ATCC 38327 (blastocladiomycetes)	GCA_000151295.1	Almeida H. et al. 2019 IEEE BIBM.	https://doi.org/10.1109/BIBM47256.2019.8983041
fungi	genome	27 fungi: Batrachochytrium dendrobatidis JAM81 (chytrids)	GCF_000203795.1	Almeida H. et al. 2019 IEEE BIBM.	https://doi.org/10.1109/BIBM47256.2019.8983041
fungi	genome	27 fungi: Arthrobotrys oligospora (ascomycetes) strain TWF154	GCA_004768765.1	Almeida H. et al. 2019 IEEE BIBM.	https://doi.org/10.1109/BIBM47256.2019.8983041
fungi	genome	27 fungi: Leptosphaeria maculans JN3 (blackleg of rapeseed fungus)	GCF_000230375.1	Almeida H. et al. 2019 IEEE BIBM.	https://doi.org/10.1109/BIBM47256.2019.8983041
fungi	genome	27 fungi: Zymoseptoria tritici IPO323 (ascomycetes)	GCF_000219625.1	Almeida H. et al. 2019 IEEE BIBM.	https://doi.org/10.1109/BIBM47256.2019.8983041
fungi	genome	27 fungi: Sclerotinia sclerotiorum 1980 UF-70 (ascomycetes)	GCF_000146945.2	Almeida H. et al. 2019 IEEE BIBM.	https://doi.org/10.1109/BIBM47256.2019.8983041
fungi	genome	27 fungi: Coprinopsis cinerea okayama 7#130 (basidiomycetes)	GCF_000182895.1	Almeida H. et al. 2019 IEEE BIBM.	https://doi.org/10.1109/BIBM47256.2019.8983041
fungi	genome	27 fungi: Laccaria bicolor S238N-H82 (basidiomycetes)	GCF_000143565.1	Almeida H. et al. 2019 IEEE BIBM.	https://doi.org/10.1109/BIBM47256.2019.8983041
fungi	genome	27 fungi:Schizophyllum commune H4-8 (basidiomycetes)	GCF_000143185.1	Almeida H. et al. 2019 IEEE BIBM.	https://doi.org/10.1109/BIBM47256.2019.8983041
fungi	genome	27 fungi: Debaryomyces hansenii CBS767 (budding yeasts) strain CBS767	GCF_000006445.2	Almeida H. et al. 2019 IEEE BIBM.	https://doi.org/10.1109/BIBM47256.2019.8983041
fungi	genome	27 fungi: Saccharomyces cerevisiae S288C (baker's yeast)	GCF_000146045.2	Almeida H. et al. 2019 IEEE BIBM.	https://doi.org/10.1109/BIBM47256.2019.8983041
fungi	genome	27 fungi: Neurospora crassa OR74A (ascomycetes) strain OR74A	GCF_000182925.2	Almeida H. et al. 2019 IEEE BIBM.	https://doi.org/10.1109/BIBM47256.2019.8983041
fungi	genome	27 fungi: Pyronema omphalodes CBS 100304 (ascomycetes)	GCA_000981605.1	Almeida H. et al. 2019 IEEE BIBM.	https://doi.org/10.1109/BIBM47256.2019.8983041
fungi	genome	27 fungi: Malassezia globosa CBS 7966 (basidiomycetes)	GCF_000181695.1	Almeida H. et al. 2019 IEEE BIBM.	https://doi.org/10.1109/BIBM47256.2019.8983041
fungi	genome	27 fungi: Ustilago maydis 521 (smut fungi)	GCF_000328475.2	Almeida H. et al. 2019 IEEE BIBM.	https://doi.org/10.1109/BIBM47256.2019.8983041
fungi	genome	27 fungi: Puccinia graminis f. sp. tritici CRL 75-36-700-3 (rust fungi)	GCF_000149925.1	Almeida H. et al. 2019 IEEE BIBM.	https://doi.org/10.1109/BIBM47256.2019.8983041
fungi	genome	27 fungi: Mucor circinelloides f. circinelloides 1006PhL (fungi)	GCA_000401635.1	Almeida H. et al. 2019 IEEE BIBM.	https://doi.org/10.1109/BIBM47256.2019.8983041
fungi	genome	27 fungi: Neolecta irregularis DAH-3 (ascomycetes)	GCA_001929475.1	Almeida H. et al. 2019 IEEE BIBM.	https://doi.org/10.1109/BIBM47256.2019.8983041
fungi	genome	27 fungi: Saitoella complicata NRRL Y-17804 (ascomycetes)	GCF_001661265.1	Almeida H. et al. 2019 IEEE BIBM.	https://doi.org/10.1109/BIBM47256.2019.8983041
fungi	genome	27 fungi: Schizosaccharomyces pombe (fission yeast) Strain: 972h-	GCF_000002945.1	Almeida H. et al. 2019 IEEE BIBM.	https://doi.org/10.1109/BIBM47256.2019.8983041
fungi	genome	27 fungi: Aspergillus niger ATCC 1015 (JGI)	GCA_000230395.2	Almeida H. et al. 2019 IEEE BIBM.	https://doi.org/10.1109/BIBM47256.2019.8983041
fungi	genome	27 fungi: Penicillium rubens Wisconsin 54-1255 (ascomycetes)	GCF_000226395.1	Almeida H. et al. 2019 IEEE BIBM.	https://doi.org/10.1109/BIBM47256.2019.8983041
fungi	genome	27 fungi: Penicillium rolfsii (ascomycetes) strain F1880	GCA_011392555.1	Almeida H. et al. 2019 IEEE BIBM.	https://doi.org/10.1109/BIBM47256.2019.8983041
fungi	genome	27 fungi: Aspergillus sergii (ascomycetes) Strain: CBS 130017	GCA_009193525.1	Almeida H. et al. 2019 IEEE BIBM.	https://doi.org/10.1109/BIBM47256.2019.8983041
fungi	genome	27 fungi: Fusarium solani / Nectria haematococca MPVI isolate 77-13-4	GCF_000151355.1	Almeida H. et al. 2019 IEEE BIBM.	https://doi.org/10.1109/BIBM47256.2019.8983041
fungi	genome	27 fungi: Alternaria alternata (ascomycetes) Strain: SRC1lrK2f	GCF_001642055.1	Almeida H. et al. 2019 IEEE BIBM.	https://doi.org/10.1109/BIBM47256.2019.8983041
environmental DNA	amplicon	147 PCR-amplified KS clones from soil	﻿AY684435 to AY684585	Wawrik B. et al. 2005. AEM.	https://doi.org/10.1128/AEM.71.5.2232-2238.2005
metazoa	genome	Elysia chlorotica	GCA_003991915.1	Cai H. et al. 2019 Scientific Data.	https://doi.org/10.1038/sdata.2019.22
metazoa	genome	EcPKS1 (Elysia chlorotica)	QMU95645.1	Torres J.P. et al. 2020 Nature Commun.	https://doi.org/10.1038/s41467-020-16376-5
metazoa	genome	EcPKS2 (Elysia chlorotica)	QMU95646.1	Torres J.P. et al. 2020 Nature Commun.	https://doi.org/10.1038/s41467-020-16376-5
metazoa	genome	EcFAS (Elysia chlorotica)	QMU95644.1	Torres J.P. et al. 2020 Nature Commun.	https://doi.org/10.1038/s41467-020-16376-5
environmental DNA	metagenome	20 Moorea marine sediment metagenomes	PRJNA611818	Schorn M.A. et al. 2021. Nature Chem Bio.	https://doi.org/10.1038/s41589-020-00724-z
environmental DNA	amplicon	381 known (NM_KS_ARRY_LIB01); 756 novel cluster ("Novel Clusters 1-60") PCR-amplified KSs from eSNaPD2.0	<http://esnapd2.rockefeller.edu/> KF264537-KF264565	Owen J.G. et al. 2013 PNAS.	https://doi.org/10.1073/pnas.1222159110
environmental DNA	amplicon	KS amplicons from 13 soil samples around the world	﻿PRJEB11689	Borsetto C. et al. 2019 Microbiome.	https://doi.org/10.1186/s40168-019-0692-8
environmental DNA	amplicon	Antarctic S31-S33 (Mars Oasis, sandy loam)	ERR1527879- ERR1527881	Borsetto C. et al. 2019 Microbiome.	https://doi.org/10.1186/s40168-019-0692-8
environmental DNA	amplicon	AlgB3 S22-S24 (Algeria B3, sand)	ERR1527870- ERR1527872	Borsetto C. et al. 2019 Microbiome.	https://doi.org/10.1186/s40168-019-0692-8
environmental DNA	amplicon	Cuba-Fir S28-S30 (Cayo Blanco, Cuba; Fir-Shrub, sand)	ERR1527876- ERR1527878	Borsetto C. et al. 2019 Microbiome.	https://doi.org/10.1186/s40168-019-0692-8
environmental DNA	amplicon	Warwick S37-S39 (United Kingdom, sandy silt loam)	ERR1527885- ERR1527887	Borsetto C. et al. 2019 Microbiome.	https://doi.org/10.1186/s40168-019-0692-8
environmental DNA	amplicon	KS and KSalpha amplicons from Lake Huron sediment samples	﻿SRP145045	Elfeki M. et al. 2018 ACS Chem Bio.	https://doi.org/10.1021/acschembio.8b00254
fungi	genome	159 MIBiG 2.0 Fungal PKS BGC	BGC0000003	Kautsar S.A. et al. 2019. NAR.	https://doi.org/10.1093/nar/gkz882
fungi	genome	159 MIBiG 2.0 Fungal PKS BGC	BGC0000004	Kautsar S.A. et al. 2019. NAR.	https://doi.org/10.1093/nar/gkz882
fungi	genome	159 MIBiG 2.0 Fungal PKS BGC	BGC0000005	Kautsar S.A. et al. 2019. NAR.	https://doi.org/10.1093/nar/gkz882
fungi	genome	159 MIBiG 2.0 Fungal PKS BGC	BGC0000006	Kautsar S.A. et al. 2019. NAR.	https://doi.org/10.1093/nar/gkz882
fungi	genome	159 MIBiG 2.0 Fungal PKS BGC	BGC0000007	Kautsar S.A. et al. 2019. NAR.	https://doi.org/10.1093/nar/gkz882
fungi	genome	159 MIBiG 2.0 Fungal PKS BGC	BGC0000008	Kautsar S.A. et al. 2019. NAR.	https://doi.org/10.1093/nar/gkz882
fungi	genome	159 MIBiG 2.0 Fungal PKS BGC	BGC0000009	Kautsar S.A. et al. 2019. NAR.	https://doi.org/10.1093/nar/gkz882
fungi	genome	159 MIBiG 2.0 Fungal PKS BGC	BGC0000010	Kautsar S.A. et al. 2019. NAR.	https://doi.org/10.1093/nar/gkz882
fungi	genome	159 MIBiG 2.0 Fungal PKS BGC	BGC0000011	Kautsar S.A. et al. 2019. NAR.	https://doi.org/10.1093/nar/gkz882
fungi	genome	159 MIBiG 2.0 Fungal PKS BGC	BGC0000012	Kautsar S.A. et al. 2019. NAR.	https://doi.org/10.1093/nar/gkz882
fungi	genome	159 MIBiG 2.0 Fungal PKS BGC	BGC0000013	Kautsar S.A. et al. 2019. NAR.	https://doi.org/10.1093/nar/gkz882
fungi	genome	159 MIBiG 2.0 Fungal PKS BGC	BGC0000022	Kautsar S.A. et al. 2019. NAR.	https://doi.org/10.1093/nar/gkz882
fungi	genome	159 MIBiG 2.0 Fungal PKS BGC	BGC0000027	Kautsar S.A. et al. 2019. NAR.	https://doi.org/10.1093/nar/gkz882
fungi	genome	159 MIBiG 2.0 Fungal PKS BGC	BGC0000030	Kautsar S.A. et al. 2019. NAR.	https://doi.org/10.1093/nar/gkz882
fungi	genome	159 MIBiG 2.0 Fungal PKS BGC	BGC0000037	Kautsar S.A. et al. 2019. NAR.	https://doi.org/10.1093/nar/gkz882
fungi	genome	159 MIBiG 2.0 Fungal PKS BGC	BGC0000039	Kautsar S.A. et al. 2019. NAR.	https://doi.org/10.1093/nar/gkz882
fungi	genome	159 MIBiG 2.0 Fungal PKS BGC	BGC0000045	Kautsar S.A. et al. 2019. NAR.	https://doi.org/10.1093/nar/gkz882
fungi	genome	159 MIBiG 2.0 Fungal PKS BGC	BGC0000046	Kautsar S.A. et al. 2019. NAR.	https://doi.org/10.1093/nar/gkz882
fungi	genome	159 MIBiG 2.0 Fungal PKS BGC	BGC0000048	Kautsar S.A. et al. 2019. NAR.	https://doi.org/10.1093/nar/gkz882
fungi	genome	159 MIBiG 2.0 Fungal PKS BGC	BGC0000057	Kautsar S.A. et al. 2019. NAR.	https://doi.org/10.1093/nar/gkz882
fungi	genome	159 MIBiG 2.0 Fungal PKS BGC	BGC0000062	Kautsar S.A. et al. 2019. NAR.	https://doi.org/10.1093/nar/gkz882
fungi	genome	159 MIBiG 2.0 Fungal PKS BGC	BGC0000063	Kautsar S.A. et al. 2019. NAR.	https://doi.org/10.1093/nar/gkz882
fungi	genome	159 MIBiG 2.0 Fungal PKS BGC	BGC0000064	Kautsar S.A. et al. 2019. NAR.	https://doi.org/10.1093/nar/gkz882
fungi	genome	159 MIBiG 2.0 Fungal PKS BGC	BGC0000070	Kautsar S.A. et al. 2019. NAR.	https://doi.org/10.1093/nar/gkz882
fungi	genome	159 MIBiG 2.0 Fungal PKS BGC	BGC0000076	Kautsar S.A. et al. 2019. NAR.	https://doi.org/10.1093/nar/gkz882
fungi	genome	159 MIBiG 2.0 Fungal PKS BGC	BGC0000077	Kautsar S.A. et al. 2019. NAR.	https://doi.org/10.1093/nar/gkz882
fungi	genome	159 MIBiG 2.0 Fungal PKS BGC	BGC0000088	Kautsar S.A. et al. 2019. NAR.	https://doi.org/10.1093/nar/gkz882
fungi	genome	159 MIBiG 2.0 Fungal PKS BGC	BGC0000098	Kautsar S.A. et al. 2019. NAR.	https://doi.org/10.1093/nar/gkz882
fungi	genome	159 MIBiG 2.0 Fungal PKS BGC	BGC0000099	Kautsar S.A. et al. 2019. NAR.	https://doi.org/10.1093/nar/gkz882
fungi	genome	159 MIBiG 2.0 Fungal PKS BGC	BGC0000101	Kautsar S.A. et al. 2019. NAR.	https://doi.org/10.1093/nar/gkz882
fungi	genome	159 MIBiG 2.0 Fungal PKS BGC	BGC0000104	Kautsar S.A. et al. 2019. NAR.	https://doi.org/10.1093/nar/gkz882
fungi	genome	159 MIBiG 2.0 Fungal PKS BGC	BGC0000107	Kautsar S.A. et al. 2019. NAR.	https://doi.org/10.1093/nar/gkz882
fungi	genome	159 MIBiG 2.0 Fungal PKS BGC	BGC0000120	Kautsar S.A. et al. 2019. NAR.	https://doi.org/10.1093/nar/gkz882
fungi	genome	159 MIBiG 2.0 Fungal PKS BGC	BGC0000121	Kautsar S.A. et al. 2019. NAR.	https://doi.org/10.1093/nar/gkz882
fungi	genome	159 MIBiG 2.0 Fungal PKS BGC	BGC0000129	Kautsar S.A. et al. 2019. NAR.	https://doi.org/10.1093/nar/gkz882
fungi	genome	159 MIBiG 2.0 Fungal PKS BGC	BGC0000134	Kautsar S.A. et al. 2019. NAR.	https://doi.org/10.1093/nar/gkz882
fungi	genome	159 MIBiG 2.0 Fungal PKS BGC	BGC0000146	Kautsar S.A. et al. 2019. NAR.	https://doi.org/10.1093/nar/gkz882
fungi	genome	159 MIBiG 2.0 Fungal PKS BGC	BGC0000152	Kautsar S.A. et al. 2019. NAR.	https://doi.org/10.1093/nar/gkz882
fungi	genome	159 MIBiG 2.0 Fungal PKS BGC	BGC0000154	Kautsar S.A. et al. 2019. NAR.	https://doi.org/10.1093/nar/gkz882
fungi	genome	159 MIBiG 2.0 Fungal PKS BGC	BGC0000156	Kautsar S.A. et al. 2019. NAR.	https://doi.org/10.1093/nar/gkz882
fungi	genome	159 MIBiG 2.0 Fungal PKS BGC	BGC0000160	Kautsar S.A. et al. 2019. NAR.	https://doi.org/10.1093/nar/gkz882
fungi	genome	159 MIBiG 2.0 Fungal PKS BGC	BGC0000161	Kautsar S.A. et al. 2019. NAR.	https://doi.org/10.1093/nar/gkz882
fungi	genome	159 MIBiG 2.0 Fungal PKS BGC	BGC0000168	Kautsar S.A. et al. 2019. NAR.	https://doi.org/10.1093/nar/gkz882
fungi	genome	159 MIBiG 2.0 Fungal PKS BGC	BGC0000170	Kautsar S.A. et al. 2019. NAR.	https://doi.org/10.1093/nar/gkz882
fungi	genome	159 MIBiG 2.0 Fungal PKS BGC	BGC0000959	Kautsar S.A. et al. 2019. NAR.	https://doi.org/10.1093/nar/gkz882
fungi	genome	159 MIBiG 2.0 Fungal PKS BGC	BGC0000968	Kautsar S.A. et al. 2019. NAR.	https://doi.org/10.1093/nar/gkz882
fungi	genome	159 MIBiG 2.0 Fungal PKS BGC	BGC0000977	Kautsar S.A. et al. 2019. NAR.	https://doi.org/10.1093/nar/gkz882
fungi	genome	159 MIBiG 2.0 Fungal PKS BGC	BGC0000983	Kautsar S.A. et al. 2019. NAR.	https://doi.org/10.1093/nar/gkz882
fungi	genome	159 MIBiG 2.0 Fungal PKS BGC	BGC0000992	Kautsar S.A. et al. 2019. NAR.	https://doi.org/10.1093/nar/gkz882
fungi	genome	159 MIBiG 2.0 Fungal PKS BGC	BGC0001026	Kautsar S.A. et al. 2019. NAR.	https://doi.org/10.1093/nar/gkz882
fungi	genome	159 MIBiG 2.0 Fungal PKS BGC	BGC0001030	Kautsar S.A. et al. 2019. NAR.	https://doi.org/10.1093/nar/gkz882
fungi	genome	159 MIBiG 2.0 Fungal PKS BGC	BGC0001035	Kautsar S.A. et al. 2019. NAR.	https://doi.org/10.1093/nar/gkz882
fungi	genome	159 MIBiG 2.0 Fungal PKS BGC	BGC0001037	Kautsar S.A. et al. 2019. NAR.	https://doi.org/10.1093/nar/gkz882
fungi	genome	159 MIBiG 2.0 Fungal PKS BGC	BGC0001044	Kautsar S.A. et al. 2019. NAR.	https://doi.org/10.1093/nar/gkz882
fungi	genome	159 MIBiG 2.0 Fungal PKS BGC	BGC0001049	Kautsar S.A. et al. 2019. NAR.	https://doi.org/10.1093/nar/gkz882
fungi	genome	159 MIBiG 2.0 Fungal PKS BGC	BGC0001057	Kautsar S.A. et al. 2019. NAR.	https://doi.org/10.1093/nar/gkz882
fungi	genome	159 MIBiG 2.0 Fungal PKS BGC	BGC0001067	Kautsar S.A. et al. 2019. NAR.	https://doi.org/10.1093/nar/gkz882
fungi	genome	159 MIBiG 2.0 Fungal PKS BGC	BGC0001118	Kautsar S.A. et al. 2019. NAR.	https://doi.org/10.1093/nar/gkz882
fungi	genome	159 MIBiG 2.0 Fungal PKS BGC	BGC0001122	Kautsar S.A. et al. 2019. NAR.	https://doi.org/10.1093/nar/gkz882
fungi	genome	159 MIBiG 2.0 Fungal PKS BGC	BGC0001124	Kautsar S.A. et al. 2019. NAR.	https://doi.org/10.1093/nar/gkz882
fungi	genome	159 MIBiG 2.0 Fungal PKS BGC	BGC0001136	Kautsar S.A. et al. 2019. NAR.	https://doi.org/10.1093/nar/gkz882
fungi	genome	159 MIBiG 2.0 Fungal PKS BGC	BGC0001141	Kautsar S.A. et al. 2019. NAR.	https://doi.org/10.1093/nar/gkz882
fungi	genome	159 MIBiG 2.0 Fungal PKS BGC	BGC0001143	Kautsar S.A. et al. 2019. NAR.	https://doi.org/10.1093/nar/gkz882
fungi	genome	159 MIBiG 2.0 Fungal PKS BGC	BGC0001144	Kautsar S.A. et al. 2019. NAR.	https://doi.org/10.1093/nar/gkz882
fungi	genome	159 MIBiG 2.0 Fungal PKS BGC	BGC0001182	Kautsar S.A. et al. 2019. NAR.	https://doi.org/10.1093/nar/gkz882
fungi	genome	159 MIBiG 2.0 Fungal PKS BGC	BGC0001187	Kautsar S.A. et al. 2019. NAR.	https://doi.org/10.1093/nar/gkz882
fungi	genome	159 MIBiG 2.0 Fungal PKS BGC	BGC0001190	Kautsar S.A. et al. 2019. NAR.	https://doi.org/10.1093/nar/gkz882
fungi	genome	159 MIBiG 2.0 Fungal PKS BGC	BGC0001205	Kautsar S.A. et al. 2019. NAR.	https://doi.org/10.1093/nar/gkz882
fungi	genome	159 MIBiG 2.0 Fungal PKS BGC	BGC0001218	Kautsar S.A. et al. 2019. NAR.	https://doi.org/10.1093/nar/gkz882
fungi	genome	159 MIBiG 2.0 Fungal PKS BGC	BGC0001219	Kautsar S.A. et al. 2019. NAR.	https://doi.org/10.1093/nar/gkz882
fungi	genome	159 MIBiG 2.0 Fungal PKS BGC	BGC0001242	Kautsar S.A. et al. 2019. NAR.	https://doi.org/10.1093/nar/gkz882
fungi	genome	159 MIBiG 2.0 Fungal PKS BGC	BGC0001244	Kautsar S.A. et al. 2019. NAR.	https://doi.org/10.1093/nar/gkz882
fungi	genome	159 MIBiG 2.0 Fungal PKS BGC	BGC0001245	Kautsar S.A. et al. 2019. NAR.	https://doi.org/10.1093/nar/gkz882
fungi	genome	159 MIBiG 2.0 Fungal PKS BGC	BGC0001246	Kautsar S.A. et al. 2019. NAR.	https://doi.org/10.1093/nar/gkz882
fungi	genome	159 MIBiG 2.0 Fungal PKS BGC	BGC0001252	Kautsar S.A. et al. 2019. NAR.	https://doi.org/10.1093/nar/gkz882
fungi	genome	159 MIBiG 2.0 Fungal PKS BGC	BGC0001254	Kautsar S.A. et al. 2019. NAR.	https://doi.org/10.1093/nar/gkz882
fungi	genome	159 MIBiG 2.0 Fungal PKS BGC	BGC0001255	Kautsar S.A. et al. 2019. NAR.	https://doi.org/10.1093/nar/gkz882
fungi	genome	159 MIBiG 2.0 Fungal PKS BGC	BGC0001257	Kautsar S.A. et al. 2019. NAR.	https://doi.org/10.1093/nar/gkz882
fungi	genome	159 MIBiG 2.0 Fungal PKS BGC	BGC0001258	Kautsar S.A. et al. 2019. NAR.	https://doi.org/10.1093/nar/gkz882
fungi	genome	159 MIBiG 2.0 Fungal PKS BGC	BGC0001262	Kautsar S.A. et al. 2019. NAR.	https://doi.org/10.1093/nar/gkz882
fungi	genome	159 MIBiG 2.0 Fungal PKS BGC	BGC0001264	Kautsar S.A. et al. 2019. NAR.	https://doi.org/10.1093/nar/gkz882
fungi	genome	159 MIBiG 2.0 Fungal PKS BGC	BGC0001265	Kautsar S.A. et al. 2019. NAR.	https://doi.org/10.1093/nar/gkz882
fungi	genome	159 MIBiG 2.0 Fungal PKS BGC	BGC0001266	Kautsar S.A. et al. 2019. NAR.	https://doi.org/10.1093/nar/gkz882
fungi	genome	159 MIBiG 2.0 Fungal PKS BGC	BGC0001268	Kautsar S.A. et al. 2019. NAR.	https://doi.org/10.1093/nar/gkz882
fungi	genome	159 MIBiG 2.0 Fungal PKS BGC	BGC0001273	Kautsar S.A. et al. 2019. NAR.	https://doi.org/10.1093/nar/gkz882
fungi	genome	159 MIBiG 2.0 Fungal PKS BGC	BGC0001275	Kautsar S.A. et al. 2019. NAR.	https://doi.org/10.1093/nar/gkz882
fungi	genome	159 MIBiG 2.0 Fungal PKS BGC	BGC0001276	Kautsar S.A. et al. 2019. NAR.	https://doi.org/10.1093/nar/gkz882
fungi	genome	159 MIBiG 2.0 Fungal PKS BGC	BGC0001280	Kautsar S.A. et al. 2019. NAR.	https://doi.org/10.1093/nar/gkz882
fungi	genome	159 MIBiG 2.0 Fungal PKS BGC	BGC0001281	Kautsar S.A. et al. 2019. NAR.	https://doi.org/10.1093/nar/gkz882
fungi	genome	159 MIBiG 2.0 Fungal PKS BGC	BGC0001304	Kautsar S.A. et al. 2019. NAR.	https://doi.org/10.1093/nar/gkz882
fungi	genome	159 MIBiG 2.0 Fungal PKS BGC	BGC0001305	Kautsar S.A. et al. 2019. NAR.	https://doi.org/10.1093/nar/gkz882
fungi	genome	159 MIBiG 2.0 Fungal PKS BGC	BGC0001338	Kautsar S.A. et al. 2019. NAR.	https://doi.org/10.1093/nar/gkz882
fungi	genome	159 MIBiG 2.0 Fungal PKS BGC	BGC0001339	Kautsar S.A. et al. 2019. NAR.	https://doi.org/10.1093/nar/gkz882
fungi	genome	159 MIBiG 2.0 Fungal PKS BGC	BGC0001340	Kautsar S.A. et al. 2019. NAR.	https://doi.org/10.1093/nar/gkz882
fungi	genome	159 MIBiG 2.0 Fungal PKS BGC	BGC0001358	Kautsar S.A. et al. 2019. NAR.	https://doi.org/10.1093/nar/gkz882
fungi	genome	159 MIBiG 2.0 Fungal PKS BGC	BGC0001360	Kautsar S.A. et al. 2019. NAR.	https://doi.org/10.1093/nar/gkz882
fungi	genome	159 MIBiG 2.0 Fungal PKS BGC	BGC0001373	Kautsar S.A. et al. 2019. NAR.	https://doi.org/10.1093/nar/gkz882
fungi	genome	159 MIBiG 2.0 Fungal PKS BGC	BGC0001390	Kautsar S.A. et al. 2019. NAR.	https://doi.org/10.1093/nar/gkz882
fungi	genome	159 MIBiG 2.0 Fungal PKS BGC	BGC0001400	Kautsar S.A. et al. 2019. NAR.	https://doi.org/10.1093/nar/gkz882
fungi	genome	159 MIBiG 2.0 Fungal PKS BGC	BGC0001403	Kautsar S.A. et al. 2019. NAR.	https://doi.org/10.1093/nar/gkz882
fungi	genome	159 MIBiG 2.0 Fungal PKS BGC	BGC0001404	Kautsar S.A. et al. 2019. NAR.	https://doi.org/10.1093/nar/gkz882
fungi	genome	159 MIBiG 2.0 Fungal PKS BGC	BGC0001405	Kautsar S.A. et al. 2019. NAR.	https://doi.org/10.1093/nar/gkz882
fungi	genome	159 MIBiG 2.0 Fungal PKS BGC	BGC0001436	Kautsar S.A. et al. 2019. NAR.	https://doi.org/10.1093/nar/gkz882
fungi	genome	159 MIBiG 2.0 Fungal PKS BGC	BGC0001445	Kautsar S.A. et al. 2019. NAR.	https://doi.org/10.1093/nar/gkz882
fungi	genome	159 MIBiG 2.0 Fungal PKS BGC	BGC0001446	Kautsar S.A. et al. 2019. NAR.	https://doi.org/10.1093/nar/gkz882
fungi	genome	159 MIBiG 2.0 Fungal PKS BGC	BGC0001449	Kautsar S.A. et al. 2019. NAR.	https://doi.org/10.1093/nar/gkz882
fungi	genome	159 MIBiG 2.0 Fungal PKS BGC	BGC0001475	Kautsar S.A. et al. 2019. NAR.	https://doi.org/10.1093/nar/gkz882
fungi	genome	159 MIBiG 2.0 Fungal PKS BGC	BGC0001489	Kautsar S.A. et al. 2019. NAR.	https://doi.org/10.1093/nar/gkz882
fungi	genome	159 MIBiG 2.0 Fungal PKS BGC	BGC0001508	Kautsar S.A. et al. 2019. NAR.	https://doi.org/10.1093/nar/gkz882
fungi	genome	159 MIBiG 2.0 Fungal PKS BGC	BGC0001541	Kautsar S.A. et al. 2019. NAR.	https://doi.org/10.1093/nar/gkz882
fungi	genome	159 MIBiG 2.0 Fungal PKS BGC	BGC0001542	Kautsar S.A. et al. 2019. NAR.	https://doi.org/10.1093/nar/gkz882
fungi	genome	159 MIBiG 2.0 Fungal PKS BGC	BGC0001544	Kautsar S.A. et al. 2019. NAR.	https://doi.org/10.1093/nar/gkz882
fungi	genome	159 MIBiG 2.0 Fungal PKS BGC	BGC0001557	Kautsar S.A. et al. 2019. NAR.	https://doi.org/10.1093/nar/gkz882
fungi	genome	159 MIBiG 2.0 Fungal PKS BGC	BGC0001563	Kautsar S.A. et al. 2019. NAR.	https://doi.org/10.1093/nar/gkz882
fungi	genome	159 MIBiG 2.0 Fungal PKS BGC	BGC0001578	Kautsar S.A. et al. 2019. NAR.	https://doi.org/10.1093/nar/gkz882
fungi	genome	159 MIBiG 2.0 Fungal PKS BGC	BGC0001583	Kautsar S.A. et al. 2019. NAR.	https://doi.org/10.1093/nar/gkz882
fungi	genome	159 MIBiG 2.0 Fungal PKS BGC	BGC0001600	Kautsar S.A. et al. 2019. NAR.	https://doi.org/10.1093/nar/gkz882
fungi	genome	159 MIBiG 2.0 Fungal PKS BGC	BGC0001606	Kautsar S.A. et al. 2019. NAR.	https://doi.org/10.1093/nar/gkz882
fungi	genome	159 MIBiG 2.0 Fungal PKS BGC	BGC0001616	Kautsar S.A. et al. 2019. NAR.	https://doi.org/10.1093/nar/gkz882
fungi	genome	159 MIBiG 2.0 Fungal PKS BGC	BGC0001626	Kautsar S.A. et al. 2019. NAR.	https://doi.org/10.1093/nar/gkz882
fungi	genome	159 MIBiG 2.0 Fungal PKS BGC	BGC0001677	Kautsar S.A. et al. 2019. NAR.	https://doi.org/10.1093/nar/gkz882
fungi	genome	159 MIBiG 2.0 Fungal PKS BGC	BGC0001697	Kautsar S.A. et al. 2019. NAR.	https://doi.org/10.1093/nar/gkz882
fungi	genome	159 MIBiG 2.0 Fungal PKS BGC	BGC0001699	Kautsar S.A. et al. 2019. NAR.	https://doi.org/10.1093/nar/gkz882
fungi	genome	159 MIBiG 2.0 Fungal PKS BGC	BGC0001708	Kautsar S.A. et al. 2019. NAR.	https://doi.org/10.1093/nar/gkz882
fungi	genome	159 MIBiG 2.0 Fungal PKS BGC	BGC0001720	Kautsar S.A. et al. 2019. NAR.	https://doi.org/10.1093/nar/gkz882
fungi	genome	159 MIBiG 2.0 Fungal PKS BGC	BGC0001722	Kautsar S.A. et al. 2019. NAR.	https://doi.org/10.1093/nar/gkz882
fungi	genome	159 MIBiG 2.0 Fungal PKS BGC	BGC0001724	Kautsar S.A. et al. 2019. NAR.	https://doi.org/10.1093/nar/gkz882
fungi	genome	159 MIBiG 2.0 Fungal PKS BGC	BGC0001729	Kautsar S.A. et al. 2019. NAR.	https://doi.org/10.1093/nar/gkz882
fungi	genome	159 MIBiG 2.0 Fungal PKS BGC	BGC0001738	Kautsar S.A. et al. 2019. NAR.	https://doi.org/10.1093/nar/gkz882
fungi	genome	159 MIBiG 2.0 Fungal PKS BGC	BGC0001741	Kautsar S.A. et al. 2019. NAR.	https://doi.org/10.1093/nar/gkz882
fungi	genome	159 MIBiG 2.0 Fungal PKS BGC	BGC0001749	Kautsar S.A. et al. 2019. NAR.	https://doi.org/10.1093/nar/gkz882
fungi	genome	159 MIBiG 2.0 Fungal PKS BGC	BGC0001793	Kautsar S.A. et al. 2019. NAR.	https://doi.org/10.1093/nar/gkz882
fungi	genome	159 MIBiG 2.0 Fungal PKS BGC	BGC0001794	Kautsar S.A. et al. 2019. NAR.	https://doi.org/10.1093/nar/gkz882
fungi	genome	159 MIBiG 2.0 Fungal PKS BGC	BGC0001827	Kautsar S.A. et al. 2019. NAR.	https://doi.org/10.1093/nar/gkz882
fungi	genome	159 MIBiG 2.0 Fungal PKS BGC	BGC0001854	Kautsar S.A. et al. 2019. NAR.	https://doi.org/10.1093/nar/gkz882
fungi	genome	159 MIBiG 2.0 Fungal PKS BGC	BGC0001857	Kautsar S.A. et al. 2019. NAR.	https://doi.org/10.1093/nar/gkz882
fungi	genome	159 MIBiG 2.0 Fungal PKS BGC	BGC0001858	Kautsar S.A. et al. 2019. NAR.	https://doi.org/10.1093/nar/gkz882
fungi	genome	159 MIBiG 2.0 Fungal PKS BGC	BGC0001865	Kautsar S.A. et al. 2019. NAR.	https://doi.org/10.1093/nar/gkz882
fungi	genome	159 MIBiG 2.0 Fungal PKS BGC	BGC0001866	Kautsar S.A. et al. 2019. NAR.	https://doi.org/10.1093/nar/gkz882
fungi	genome	159 MIBiG 2.0 Fungal PKS BGC	BGC0001874	Kautsar S.A. et al. 2019. NAR.	https://doi.org/10.1093/nar/gkz882
fungi	genome	159 MIBiG 2.0 Fungal PKS BGC	BGC0001881	Kautsar S.A. et al. 2019. NAR.	https://doi.org/10.1093/nar/gkz882
fungi	genome	159 MIBiG 2.0 Fungal PKS BGC	BGC0001882	Kautsar S.A. et al. 2019. NAR.	https://doi.org/10.1093/nar/gkz882
fungi	genome	159 MIBiG 2.0 Fungal PKS BGC	BGC0001886	Kautsar S.A. et al. 2019. NAR.	https://doi.org/10.1093/nar/gkz882
fungi	genome	159 MIBiG 2.0 Fungal PKS BGC	BGC0001892	Kautsar S.A. et al. 2019. NAR.	https://doi.org/10.1093/nar/gkz882
fungi	genome	159 MIBiG 2.0 Fungal PKS BGC	BGC0001899	Kautsar S.A. et al. 2019. NAR.	https://doi.org/10.1093/nar/gkz882
fungi	genome	159 MIBiG 2.0 Fungal PKS BGC	BGC0001901	Kautsar S.A. et al. 2019. NAR.	https://doi.org/10.1093/nar/gkz882
fungi	genome	159 MIBiG 2.0 Fungal PKS BGC	BGC0001906	Kautsar S.A. et al. 2019. NAR.	https://doi.org/10.1093/nar/gkz882
fungi	genome	159 MIBiG 2.0 Fungal PKS BGC	BGC0001907	Kautsar S.A. et al. 2019. NAR.	https://doi.org/10.1093/nar/gkz882
fungi	genome	159 MIBiG 2.0 Fungal PKS BGC	BGC0001909	Kautsar S.A. et al. 2019. NAR.	https://doi.org/10.1093/nar/gkz882
fungi	genome	159 MIBiG 2.0 Fungal PKS BGC	BGC0001913	Kautsar S.A. et al. 2019. NAR.	https://doi.org/10.1093/nar/gkz882
fungi	genome	159 MIBiG 2.0 Fungal PKS BGC	BGC0001923	Kautsar S.A. et al. 2019. NAR.	https://doi.org/10.1093/nar/gkz882
fungi	genome	159 MIBiG 2.0 Fungal PKS BGC	BGC0001926	Kautsar S.A. et al. 2019. NAR.	https://doi.org/10.1093/nar/gkz882
fungi	genome	159 MIBiG 2.0 Fungal PKS BGC	BGC0001954	Kautsar S.A. et al. 2019. NAR.	https://doi.org/10.1093/nar/gkz882
fungi	genome	159 MIBiG 2.0 Fungal PKS BGC	BGC0001978	Kautsar S.A. et al. 2019. NAR.	https://doi.org/10.1093/nar/gkz882
fungi	genome	159 MIBiG 2.0 Fungal PKS BGC	BGC0001982	Kautsar S.A. et al. 2019. NAR.	https://doi.org/10.1093/nar/gkz882
fungi	genome	159 MIBiG 2.0 Fungal PKS BGC	BGC0001988	Kautsar S.A. et al. 2019. NAR.	https://doi.org/10.1093/nar/gkz882
fungi	genome	159 MIBiG 2.0 Fungal PKS BGC	BGC0001998	Kautsar S.A. et al. 2019. NAR.	https://doi.org/10.1093/nar/gkz882
fungi	genome	159 MIBiG 2.0 Fungal PKS BGC	BGC0002030	Kautsar S.A. et al. 2019. NAR.	https://doi.org/10.1093/nar/gkz882
fungi	genome	159 MIBiG 2.0 Fungal PKS BGC	BGC0002035	Kautsar S.A. et al. 2019. NAR.	https://doi.org/10.1093/nar/gkz882

## Sheet: TypeIIAromaticKS_AccessNum_Refs
	GenBank_Accession_KSa	GenBank_Accession_KSb	reference_1	doi_1	reference_2	doi_2	reference_3	doi_3	reference_4	doi_4
A-74528	ADG86315.1	ADG86316.1	Zaleta-Rivera, K., Charkoudian, L. K., Ridley, C. P., & Khosla, C. (2010). Cloning, sequencing, heterologous expression, and mechanistic analysis of A-74528 biosynthesis. Journal of the American Chemical Society, 132(26), 9122-9128.	https://doi.org/10.1021/ja102519v	Fitzgerald, J. T., Charkoudian, L. K., Watts, K. R., & Khosla, C. (2013). Analysis and refactoring of the A-74528 biosynthetic pathway. Journal of the American Chemical Society, 135(10), 3752-3755.	https://doi.org/10.1021/ja311579s
aclacinomycin	AAF70106.1	AAF70107.1	Räty, K., Kantola, J., Hautala, A., Hakala, J., Ylihonko, K., & Mäntsälä, P. (2002). Cloning and characterization of Streptomyces galilaeus aclacinomycins polyketide synthase (PKS) cluster. Gene, 293(1-2), 115-122.	https://doi.org/10.1016/S0378-1119(02)00699-6	Chung, J. Y., Fujii, I., Harada, S., Sankawa, U., & Ebizuka, Y. (2002). Expression, purification, and characterization of AknX anthrone oxygenase, which is involved in aklavinone biosynthesis in Streptomyces galilaeus. Journal of bacteriology, 184(22), 6115-6122.	https://doi.org/10.1128/JB.184.22.6115-6122.2002
actinorhodin	CAC44200.1	CAC44201.1	Okamoto, S., Taguchi, T., Ochi, K., & Ichinose, K. (2009). Biosynthesis of actinorhodin and related antibiotics: discovery of alternative routes for quinone formation encoded in the act gene cluster. Chemistry & biology, 16(2), 226-236.	https://doi.org/10.1016/j.chembiol.2009.01.015	Ichinose, K., Taguchi, T., Bedford, D. J., Ebizuka, Y., & Hopwood, D. A. (2001). Functional complementation of pyran ring formation in actinorhodin biosynthesis in Streptomyces coelicolor A3 (2) by ketoreductase genes for granaticin biosynthesis. Journal of bacteriology, 183(10), 3247-3250.	https://doi.org/10.1128/JB.183.10.3247-3250.2001
alnumycin	ACI88861.1	ACI88862.1	Oja, T., Palmu, K., Lehmussola, H., Leppäranta, O., Hännikäinen, K., Niemi, J., ... & Metsä-Ketelä, M. (2008). Characterization of the alnumycin gene cluster reveals unusual gene products for pyran ring formation and dioxan biosynthesis. Chemistry & biology, 15(10), 1046-1057.	https://doi.org/10.1016/j.chembiol.2008.07.022
aranciamycin	ABL09959.1	ABL09958.1	Luzhetskyy, A., Mayer, A., Hoffmann, J., Pelzer, S., Holzenkämper, M., Schmitt, B., ... & Bechthold, A. (2007). Cloning and heterologous expression of the aranciamycin biosynthetic gene cluster revealed a new flexible glycosyltransferase. ChemBioChem, 8(6), 599-602.	https://doi.org/10.1002/cbic.200600529
arenimycin	WP_029025958.1	WP_029025959.1	Kersten, R. D., Ziemert, N., Gonzalez, D. J., Duggan, B. M., Nizet, V., Dorrestein, P. C., & Moore, B. S. (2013). Glycogenomics as a mass spectrometry-guided genome-mining method for microbial glycosylated molecules. Proceedings of the National Academy of Sciences, 110(47), E4407-E4416.	https://doi.org/10.1073/pnas.1315492110
azicemicin	ADB02843.1	ADB02844.1	Ogasawara, Y., & Liu, H. W. (2009). Biosynthetic studies of aziridine formation in azicemicins. Journal of the American Chemical Society, 131(50), 18066-18068.	https://doi.org/10.1021/ja907307h
benastatin	CAM58798.1	CAM58799.1	Lackner, G., Schenk, A., Xu, Z., Reinhardt, K., Yunt, Z. S., Piel, J., & Hertweck, C. (2007). Biosynthesis of pentangular polyphenols: deductions from the benastatin and griseorhodin pathways. Journal of the American Chemical Society, 129(30), 9306-9312.	https://doi.org/10.1021/ja0718624	Xu, Z., Schenk, A., & Hertweck, C. (2007). Molecular analysis of the benastatin biosynthetic pathway and genetic engineering of altered fatty acid− polyketide hybrids. Journal of the American Chemical Society, 129(18), 6022-6030.	https://doi.org/10.1021/ja069045b
chartreusin	CAH10161.1	CAH10162.1	Xu, Z., Jakobi, K., Welzel, K., & Hertweck, C. (2005). Biosynthesis of the antitumor agent chartreusin involves the oxidative rearrangement of an anthracyclic polyketide. Chemistry & biology, 12(5), 579-588.	https://doi.org/10.1016/j.chembiol.2005.04.017
chelocardin	AHD25926.1	AHD25927.1	Lukežič, T., Lešnik, U., Podgoršek, A., Horvat, J., Polak, T., Šala, M., ... & Petković, H. (2013). Identification of the chelocardin biosynthetic gene cluster from Amycolatopsis sulphurea: a platform for producing novel tetracycline antibiotics. Microbiology, 159(Pt_12), 2524-2532.	https://doi.org/10.1099/mic.0.070995-0	Petković, H., Lukežič, T., & Šušković, J. (2017). Biosynthesis of oxytetracycline by Streptomyces rimosus: past, present and future directions in the development of tetracycline antibiotics. Food technology and biotechnology, 55(1), 3-13.	https://doi.org/10.17113/ftb.55.01.17.4617
chlortetracycline	BAB12566.1	BAB12567.1	Nakano, T., Miyake, K., Endo, H., Dairi, T., Mizukami, T., & Katsumata, R. (2004). Identification and cloning of the gene involved in the final step of chlortetracycline biosynthesis in Streptomyces aureofaciens. Bioscience, biotechnology, and biochemistry, 68(6), 1345-1352.	https://doi.org/10.1271/bbb.68.1345
chromomycin	CAE17527.1	CAE17526.1	Menéndez, N., Nur-e-Alam, M., Braña, A. F., Rohr, J., Salas, J. A., & Méndez, C. (2004). Biosynthesis of the antitumor chromomycin A3 in Streptomyces griseus: analysis of the gene cluster and rational design of novel chromomycin analogs. Chemistry & biology, 11(1), 21-32.	https://doi.org/10.1016/j.chembiol.2003.12.011	Lombó, F., Menéndez, N., Salas, J. A., & Méndez, C. (2006). The aureolic acid family of antitumor compounds: structure, mode of action, biosynthesis, and novel derivatives. Applied microbiology and biotechnology, 73(1), 1-14.	http://doi.org/10.1007/s00253-006-0511-6	Rohr, J., Méndez, C., & Salas, J. A. (1999). The biosynthesis of aureolic acid group antibiotics. Bioorganic Chemistry, 27(1), 41-54.	https://doi.org/10.1006/bioo.1998.1110	Blanco, G., Fu, H., Mendez, C., Khosla, C., & Salas, J. A. (1996). Deciphering the biosynthetic origin of the aglycone of the aureolic acid group of anti-tumor agents. Chemistry & biology, 3(3), 193-196.	https://doi.org/10.1016/S1074-5521(96)90262-8
chrysomycin	CBH32088.1	CBH32089.1	Kharel, M. K., Nybo, S. E., Shepherd, M. D., & Rohr, J. (2010). Cloning and characterization of the ravidomycin and chrysomycin biosynthetic gene clusters. Chembiochem: a European journal of chemical biology, 11(4), 523.	https://dx.doi.org/10.1002%2Fcbic.200900673	CARTER, G. T., FANTINI, A. A., JAMES, J. C., BORDERS, D. B., & WHITE, R. J. (1985). Biosynthesis of chrysomycins A and B origin of the chromophore. The Journal of antibiotics, 38(2), 242-248.	https://doi.org/10.7164/antibiotics.38.242
cosmomycin	ABC00726.1	ABC00728.1	Garrido, L. M., Lombó, F., Baig, I., Nur-e-Alam, M., Furlan, R. L., Borda, C. C., ... & Padilla, G. (2006). Insights in the glycosylation steps during biosynthesis of the antitumor anthracycline cosmomycin: characterization of two glycosyltransferase genes. Applied microbiology and biotechnology, 73(1), 122-131.	http://doi.org/10.1007/s00253-006-0453-z
doxorubicin	AAA65206.1	AAA65207.1	Grimm, A., Madduri, K., Ali, A., & Hutchinson, C. R. (1994). Characterization of the Streptomyces peucetius ATCC 29050 genes encoding doxorubicin polyketide synthase. Gene, 151(1-2), 1-10.	https://doi.org/10.1016/0378-1119(94)90625-4	Ye, J., Dickens, M. L., Plater, R., Li, Y., Lawrence, J., & Strohl, W. R. (1994). Isolation and sequence analysis of polyketide synthase genes from the daunomycin-producing Streptomyces sp. strain C5. Journal of bacteriology, 176(20), 6270-6280.	https://doi.org/10.1128/jb.176.20.6270-6280.1994
elloramycin	CAP12600.1	CAP12601.1	Ramos, A., Lombo, F., Brana, A. F., Rohr, J., Mendez, C., & Salas, J. A. (2008). Biosynthesis of elloramycin in Streptomyces olivaceus requires glycosylation by enzymes encoded outside the aglycon cluster. Microbiology, 154(3), 781-788.	https://doi.org/10.1099/mic.0.2007/014035-0
enterocin	AAF81728.1	AAF81729.1	Xiang, L., Kalaitzis, J. A., Nilsen, G., Chen, L., & Moore, B. S. (2002). Mutational analysis of the enterocin Favorskii biosynthetic rearrangement. Organic letters, 4(6), 957-960.	https://doi.org/10.1021/ol0255155	Piel, J., Hertweck, C., Shipley, P. R., Hunt, D. M., Newman, M. S., & Moore, B. S. (2000). Cloning, sequencing and analysis of the enterocin biosynthesis gene cluster from the marine isolate ‘Streptomyces maritimus’: evidence for the derailment of an aromatic polyketide synthase. Chemistry & biology, 7(12), 943-955.	https://doi.org/10.1016/S1074-5521(00)00044-2	Piel, J., Hoang, K., & Moore, B. S. (2000). Natural metabolic diversity encoded by the enterocin biosynthesis gene cluster. Journal of the American Chemical Society, 122(22), 5415-5416.	https://doi.org/10.1021/ja000445n
erdacin	ACX83617.1	ACX83618.1	King, R. W., Bauer, J. D., & Brady, S. F. (2009). An environmental DNA‐derived type II polyketide biosynthetic pathway encodes the biosynthesis of the pentacyclic polyketide erdacin. Angewandte Chemie International Edition, 48(34), 6257-6261.	https://doi.org/10.1002/anie.200901209
fasamycin	AEM44268.1	AEM44267.1	Feng, Z., Chakraborty, D., Dewell, S. B., Reddy, B. V. B., & Brady, S. F. (2012). Environmental DNA-encoded antibiotics fasamycins A and B inhibit FabF in type II fatty acid biosynthesis. Journal of the American Chemical Society, 134(6), 2981-2987.	https://doi.org/10.1021/ja207662w	Feng, Z., Kallifidas, D., & Brady, S. F. (2011). Functional analysis of environmental DNA-derived type II polyketide synthases reveals structurally diverse secondary metabolites. Proceedings of the National Academy of Sciences, 108(31), 12629-12634.	https://doi.org/10.1073/pnas.1103921108
FD-594	BAJ52681.1	BAJ52682.1	Kudo, F., Yonezawa, T., Komatsubara, A., Mizoue, K., & Eguchi, T. (2011). Cloning of the biosynthetic gene cluster for naphthoxanthene antibiotic FD-594 from Streptomyces sp. TA-0256. The Journal of antibiotics, 64(1), 123-132.	https://doi.org/10.1038/ja.2010.145
fluostatin	AEE65468.1	AEE65467.1	Yang, C., Huang, C., Zhang, W., Zhu, Y., & Zhang, C. (2015). Heterologous expression of fluostatin gene cluster leads to a bioactive heterodimer. Organic letters, 17(21), 5324-5327.	https://doi.org/10.1021/acs.orglett.5b02683	Feng, Z., Kim, J. H., & Brady, S. F. (2010). Fluostatins produced by the heterologous expression of a TAR reassembled environmental DNA derived type II PKS gene cluster. Journal of the American Chemical Society, 132(34), 11902-11903.	https://doi.org/10.1021/ja104550p
fredericamycin	AAQ08916.1	AAQ08917.1	Das, A., Szu, P. H., Fitzgerald, J. T., & Khosla, C. (2010). Mechanism and engineering of polyketide chain initiation in fredericamycin biosynthesis. Journal of the American Chemical Society, 132(26), 8831-8833.	https://doi.org/10.1021/ja102517q	Wendt-Pienkowski, E., Huang, Y., Zhang, J., Li, B., Jiang, H., Kwon, H., ... & Shen, B. (2005). Cloning, sequencing, analysis, and heterologous expression of the fredericamycin biosynthetic gene cluster from Streptomyces g riseus. Journal of the American Chemical Society, 127(47), 16442-16452.	https://doi.org/10.1021/ja054376u	Szu, P. H., Govindarajan, S., Meehan, M. J., Das, A., Nguyen, D. D., Dorrestein, P. C., ... & Khosla, C. (2011). Analysis of the ketosynthase-chain length factor heterodimer from the fredericamycin polyketide synthase. Chemistry & biology, 18(8), 1021-1031.	https://doi.org/10.1016/j.chembiol.2011.07.015
frenolicin	AAC18107.1	AAC18108.1	Bibb, M. J., Sherman, D. H., Ōmura, S., & Hopwood, D. A. (1994). Cloning, sequencing and deduced functions of a cluster of Streptomyces genes probably encoding biosynthesis of the polyketide antibiotic frenolicin. Gene, 142(1), 31-39.	https://doi.org/10.1016/0378-1119(94)90351-4	McDaniel, R., Ebert-Khosla, S., Hopwood, D. A., & Khosla, C. (1993). Engineered biosynthesis of novel polyketides: manipulation and analysis of an aromatic polyketide synthase with unproven catalytic specificities. Journal of the American Chemical Society, 115(25), 11671-11675.	https://doi.org/10.1021/ja00078a002
gilvocarcin	AAP69573.1	AAP69574.1	Shepherd, M. D., Kharel, M. K., Zhu, L. L., van Lanen, S. G., & Rohr, J. (2010). Delineating the earliest steps of gilvocarcin biosynthesis: role of GilP and GilQ in starter unit specificity. Organic & biomolecular chemistry, 8(17), 3851-3856.	https://doi.org/10.1039/C0OB00036A	Fischer, C., Lipata, F., & Rohr, J. (2003). The complete gene cluster of the antitumor agent gilvocarcin V and its implication for the biosynthesis of the gilvocarcins. Journal of the American Chemical Society, 125(26), 7818-7819.	https://doi.org/10.1021/ja034781q	Liu, T., Fischer, C., Beninga, C., & Rohr, J. (2004). Oxidative rearrangement processes in the biosynthesis of gilvocarcin V. Journal of the American Chemical Society, 126(39), 12262-12263.	https://doi.org/10.1021/ja0467521	Tibrewal, N., Pahari, P., Wang, G., Kharel, M. K., Morris, C., Downey, T., ... & Rohr, J. (2012). Baeyer–Villiger C–C bond cleavage reaction in gilvocarcin and jadomycin biosynthesis. Journal of the American Chemical Society, 134(44), 18181-18184.	https://doi.org/10.1021/ja3081154
granaticin	CAA34369.1	CAA34370.1	Ichinose, K., Bedford, D. J., Tornus, D., Bechthold, A., Bibb, M. J., Revill, W. P., ... & Hopwood, D. A. (1998). The granaticin biosynthetic gene cluster of Streptomyces violaceoruber Tü22: sequence analysis and expression in a heterologous host. Chemistry & biology, 5(11), 647-659.	https://doi.org/10.1016/S1074-5521(98)90292-7	Ichinose, K., Taguchi, T., Bedford, D. J., Ebizuka, Y., & Hopwood, D. A. (2001). Functional complementation of pyran ring formation in actinorhodin biosynthesis in Streptomyces coelicolor A3 (2) by ketoreductase genes for granaticin biosynthesis. Journal of bacteriology, 183(10), 3247-3250.	https://doi.org/10.1128/JB.183.10.3247-3250.2001	Okamoto, S., Taguchi, T., Ochi, K., & Ichinose, K. (2009). Biosynthesis of actinorhodin and related antibiotics: discovery of alternative routes for quinone formation encoded in the act gene cluster. Chemistry & biology, 16(2), 226-236.	https://doi.org/10.1016/j.chembiol.2009.01.015
griseorhodin	AAM33653.1	AAM33654.1	Li, A., & Piel, J. (2002). A gene cluster from a marine Streptomyces encoding the biosynthesis of the aromatic spiroketal polyketide griseorhodin A. Chemistry & biology, 9(9), 1017-1026.	https://doi.org/10.1016/S1074-5521(02)00223-5					Lackner, G., Schenk, A., Xu, Z., Reinhardt, K., Yunt, Z. S., Piel, J., & Hertweck, C. (2007). Biosynthesis of pentangular polyphenols: deductions from the benastatin and griseorhodin pathways. Journal of the American Chemical Society, 129(30), 9306-9312.	https://doi.org/10.1021/ja0718624
griseusin	CAA54858.1	CAA54859.1	Yu, T. W., Bibb, M. J., Revill, W. P., & Hopwood, D. A. (1994). Cloning, sequencing, and analysis of the griseusin polyketide synthase gene cluster from Streptomyces griseus. Journal of bacteriology, 176(9), 2627-2634.	https://doi.org/10.1128/jb.176.9.2627-2634.1994
hatomarubigin	BAJ07842.1	BAJ07844.1	Kawasaki, T., Hirashima, R., Maruta, T., Sato, H., Maeda, A., Yamada, Y., ... & Hayakawa, Y. (2010). Cloning and characterization of a gene cluster for hatomarubigin biosynthesis in Streptomyces sp. strain 2238-SVT4. Applied and environmental microbiology, 76(13), 4201-4206.	https://doi.org/10.1128/AEM.00668-10
hedamycin	AAP85362.1	AAP85361.1	Bililign, T., Hyun, C. G., Williams, J. S., Czisny, A. M., & Thorson, J. S. (2004). The hedamycin locus implicates a novel aromatic PKS priming mechanism. Chemistry & biology, 11(7), 959-969.	https://doi.org/10.1016/j.chembiol.2004.04.016
jadomycin	AAB36562.1	AAB36563.1	Han, L., Yang, K., Ramalingam, E., Mosher, R. H., & Vining, L. C. (1994). Cloning and characterization of polyketide synthase genes for jadomycin B biosynthesis in Streptomyces venezuelaeISP5230. Microbiology, 140(12), 3379-3389.	https://doi.org/10.1099/13500872-140-12-3379	Kulowski, K., Wendt-Pienkowski, E., Han, L., Yang, K., Vining, L. C., & Hutchinson, C. R. (1999). Functional characterization of the jadI gene as a cyclase forming angucyclinones. Journal of the American Chemical Society, 121(9), 1786-1794.	https://doi.org/10.1021/ja982707f
kinamycin	AAO65346.1	AAO65347.1	Gould, S. J., Melville, C. R., Cone, M. C., Chen, J., & Carney, J. R. (1997). Kinamycin biosynthesis. synthesis, isolation, and incorporation of stealthin C, an aminobenzo [b] fluorene. The Journal of organic chemistry, 62(2), 320-324.	https://doi.org/10.1021/jo961486y	GOULD, S. J., Hong, S. T., & CARNEY, J. R. (1998). Cloning and heterologous expression of genes from the kinamycin biosynthetic pathway of Streptomyces murayamaensis. The Journal of antibiotics, 51(1), 50-57.	https://doi.org/10.7164/antibiotics.51.50
kosinostatin	AFJ52674.1	AFJ52675.1	Ma, H. M., Zhou, Q., Tang, Y. M., Zhang, Z., Chen, Y. S., He, H. Y., ... & Tang, G. L. (2013). Unconventional origin and hybrid system for construction of pyrrolopyrrole moiety in kosinostatin biosynthesis. Chemistry & biology, 20(6), 796-805.	https://doi.org/10.1016/j.chembiol.2013.04.013
lactonamycin	ABX71114.1	ABX71115.1	Zhang, X., Alemany, L. B., Fiedler, H. P., Goodfellow, M., & Parry, R. J. (2008). Biosynthetic investigations of lactonamycin and lactonamycin z: cloning of the biosynthetic gene clusters and discovery of an unusual starter unit. Antimicrobial agents and chemotherapy, 52(2), 574-585.	https://doi.org/10.1128/AAC.00717-07
landomycin	AAD13536.1	AAD13537.1	Weber, S., Zolke, C., Rohr, J., & Beale, J. M. (1994). Investigations of the biosynthesis and structural revision of landomycin A. The Journal of Organic Chemistry, 59(15), 4211-4214.	http://doi.org/10.1021/jo00094a037	Kharel, M. K., Pahari, P., Shaaban, K. A., Wang, G., Morris, C., & Rohr, J. (2012). Elucidation of post-PKS tailoring steps involved in landomycin biosynthesis. Organic & biomolecular chemistry, 10(21), 4256-4265.	https://doi.org/10.1039/C2OB07171A
lomaiviticin	AHZ61892.1	AHZ61893.1	Waldman, A. J., & Balskus, E. P. (2014). Lomaiviticin biosynthesis employs a new strategy for starter unit generation. Organic letters, 16(2), 640-643.	https://doi.org/10.1021/ol403714g	Janso, J. E., Haltli, B. A., Eustáquio, A. S., Kulowski, K., Waldman, A. J., Zha, L., ... & Balskus, E. P. (2014). Discovery of the lomaiviticin biosynthetic gene cluster in Salinispora pacifica. Tetrahedron, 70(27-28), 4156-4164.	https://doi.org/10.1016/j.tet.2014.03.009
lysolipin	CAM34345.1	CAM34344.1	Bockholt, H., Udvarnoki, G., Rohr, J., Mocek, U., Beale, J. M., & Floss, H. G. (1994). Biosynthetic studies on the xanthone antibiotics lysolipins X and I. The Journal of Organic Chemistry, 59(8), 2064-2069.	https://doi.org/10.1021/jo00087a021	Lopez, P., Hornung, A., Welzel, K., Unsin, C., Wohlleben, W., Weber, T., & Pelzer, S. (2010). Isolation of the lysolipin gene cluster of Streptomyces tendae Tü 4042. Gene, 461(1-2), 5-14.	https://doi.org/10.1016/j.gene.2010.03.016
mithramycin	CAA61989.1	CAA61990.1	Lombó, F., Blanco, G., Fernández, E., Méndez, C., & Salas, J. (1996). Characterization of Streptomyces argillaceus genes encoding a polyketide synthase involved in the biosynthesis of the antitumor mithramycin. Gene, 172(1), 87-91.	https://doi.org/10.1016/0378-1119(96)00029-7	Lombó, F., Menéndez, N., Salas, J. A., & Méndez, C. (2006). The aureolic acid family of antitumor compounds: structure, mode of action, biosynthesis, and novel derivatives. Applied microbiology and biotechnology, 73(1), 1-14.	http://doi.org/10.1007/s00253-006-0511-6	Blanco, G., Fu, H., Mendez, C., Khosla, C., & Salas, J. A. (1996). Deciphering the biosynthetic origin of the aglycone of the aureolic acid group of anti-tumor agents. Chemistry & biology, 3(3), 193-196.	https://doi.org/10.1016/S1074-5521(96)90262-8	Rohr, J., Méndez, C., & Salas, J. A. (1999). The biosynthesis of aureolic acid group antibiotics. Bioorganic Chemistry, 27(1), 41-54.	https://doi.org/10.1006/bioo.1998.1110
naphthocyclinone	AAD20267.1	AAD20268.1	Krone, B., Zeeck, A., & Floss, H. G. (1982). Biosynthetic relationships in the naphthocyclinone series of isochromane quinone antibiotics. The Journal of Organic Chemistry, 47(24), 4721-4724.	http://doi.org/10.1021/jo00145a022	Brünker, P., McKinney, K., Sterner, O., Minas, W., & Bailey, J. E. (1999). Isolation and characterization of the naphthocyclinone gene cluster from Streptomyces arenae DSM 40737 and heterologous expression of the polyketide synthase genes. Gene, 227(2), 125-135.	https://doi.org/10.1016/S0378-1119(98)00618-0
nenestatin	ARD70901.1	ARD70902.1	Jiang, Xiaodong, et al. "Isolation, structure elucidation and biosynthesis of benzo [b] fluorene nenestatin A from deep-sea derived Micromonospora echinospora SCSIO 04089." Tetrahedron 73.26 (2017): 3585-3590.	https://doi.org/10.1016/j.tet.2017.03.054
nogalamycin	CAA12017.1	CAA12018.1	Ylihonko, K., Tuikkanen, J., Jussila, S., Cong, L., & Mäntsälä, P. (1996). A gene cluster involved in nogalamycin biosynthesis from Streptomyces nogalater: sequence analysis and complementation of early-block mutations in the anthracycline pathway. Molecular and General Genetics MGG, 251(2), 113-120.	http://doi.org/10.1007/BF02172908	Ylihonko, K., Hakala, J., Kunnari, T., & Mäntsälälä, P. (1996). Production of hybrid anthracycline antibiotics by heterologous expression of Streptomyces nogalater nogalamycin biosynthesis genes. Microbiology, 142(8), 1965-1972.	https://doi.org/10.1099/13500872-142-8-1965	Torkkell, S., Kunnari, T., Palmu, K., Mäntsälä, P., Hakala, J., & Ylihonko, K. (2001). The entire nogalamycin biosynthetic gene cluster of Streptomyces nogalater: characterization of a 20-kb DNA region and generation of hybrid structures. Molecular Genetics and Genomics, 266(2), 276-288.	http://doi.org/10.1007/s004380100554
oviedomycin	CAG14965.1	CAG14966.1	Lombó, F., Abdelfattah, M. S., Braña, A. F., Salas, J. A., Rohr, J., & Méndez, C. (2009). Elucidation of oxygenation steps during oviedomycin biosynthesis and generation of derivatives with increased antitumor activity. Chembiochem: a European journal of chemical biology, 10(2), 296.	https://dx.doi.org/10.1002%2Fcbic.200800425	Lombó, F., Braña, A. F., Salas, J. A., & Méndez, C. (2004). Genetic organization of the biosynthetic gene cluster for the antitumor angucycline oviedomycin in Streptomyces antibioticus ATCC 11891. Chembiochem, 5(9), 1181-1187.	https://doi.org/10.1002/cbic.200400073
oxytetracycline	AAZ78325.1	AAZ78326.1	Pickens, L. B., & Tang, Y. (2010). Oxytetracycline biosynthesis. Journal of Biological Chemistry, 285(36), 27509-27515.	https://doi.org/10.1074/jbc.R110.130419	Kim, E. S., Bibb, M. J., Butler, M. J., Hopwood, D. A., & Sherman, D. H. (1994). Sequences of the oxytetracycline polyketide synthase-encoding otc genes from Streptomyces rimosus. Gene, 141(1), 141-142.	https://doi.org/10.1016/0378-1119(94)90144-9
PD116740	AAO65362.1	AAO65363.1	Gould, S. J., Cheng, X., & Melville, C. (1994). Biosynthesis of PD 116740: origins of the carbon, hydrogen, and oxygen atoms and derivation from a 6-deoxybenz [a] anthraquinone. Journal of the American Chemical Society, 116(5), 1800-1804.	http://doi.org/10.1021/ja00084a022	Hong, S. T., Carney, J. R., & Gould, S. J. (1997). Cloning and heterologous expression of the entire gene clusters for PD 116740 from Streptomyces strain WP 4669 and tetrangulol and tetrangomycin from Streptomyces rimosus NRRL 3016. Journal of bacteriology, 179(2), 470-476.	https://doi.org/10.1128/jb.179.2.470-476.1997
polyketomycin	ACN64834.1	ACN64835.1	Daum, M., Peintner, I., Linnenbrink, A., Frerich, A., Weber, M., Paululat, T., & Bechthold, A. (2009). Organisation of the biosynthetic gene cluster and tailoring enzymes in the biosynthesis of the tetracyclic quinone glycoside antibiotic polyketomycin. ChemBioChem, 10(6), 1073-1083.	https://doi.org/10.1002/cbic.200800823
pradimicin	ABM21747.1	ABM21748.1	Dairi, T., Hamano, Y., Igarashi, Y., Furumai, T., & Oki, T. (1997). Cloning and nucleotide sequence of the putative polyketide synthase genes for pradimicin biosynthesis from Actinomadura hibisca. Bioscience, biotechnology, and biochemistry, 61(9), 1445-1453.	https://doi.org/10.1271/bbb.61.1445
R1128	AAG30189.1	AAG30188.1	Pan, H., Tsai, S. C., Meadows, E. S., Miercke, L. J., Keatinge-Clay, A. T., O'Connell, J., ... & Stroud, R. M. (2002). Crystal structure of the priming β-ketosynthase from the R1128 polyketide biosynthetic pathway. Structure, 10(11), 1559-1568.	https://doi.org/10.1016/S0969-2126(02)00889-4	Meadows, E. S., & Khosla, C. (2001). In vitro reconstitution and analysis of the chain initiating enzymes of the R1128 polyketide synthase. Biochemistry, 40(49), 14855-14861.	https://doi.org/10.1021/bi0113723	Marti, T., Hu, Z., Pohl, N. L., Shah, A. N., & Khosla, C. (2000). Cloning, nucleotide sequence, and heterologous expression of the biosynthetic gene cluster for R1128, a non-steroidal estrogen receptor antagonist: insights into an unusual priming mechanism. Journal of Biological Chemistry, 275(43), 33443-33448.	https://doi.org/10.1074/jbc.M006766200
resistomycin	CAE51174.1	CAE51175.1	Jakobi, K., & Hertweck, C. (2004). A gene cluster encoding resistomycin biosynthesis in Streptomyces resistomycificus; exploring polyketide cyclization beyond linear and angucyclic patterns. Journal of the American Chemical Society, 126(8), 2298-2299.	https://doi.org/10.1021/ja0390698	Fritzsche, K., Ishida, K., & Hertweck, C. (2008). Orchestration of discoid polyketide cyclization in the resistomycin pathway. Journal of the American Chemical Society, 130(26), 8307-8316.	https://doi.org/10.1021/ja800251m
rubromycin	AAG03067.1	AAG03068.1	Brasholz, M., Sörgel, S., Azap, C., & Reißig, H. U. (2007). Rubromycins: structurally intriguing, biologically valuable, synthetically challenging antitumour antibiotics. European journal of organic chemistry, 2007(23), 3801-3814.	https://doi.org/10.1002/ejoc.200601054	Puder, C., Loya, S., Hizi, A., & Zeeck, A. (2000). Structural and biosynthetic investigations of the rubromycins. European Journal of Organic Chemistry, 2000(5), 729-735.	https://doi.org/10.1002/(SICI)1099-0690(200003)2000:5%3C729::AID-EJOC729%3E3.0.CO;2-2
saquayamycin	ACP19353.1	ACP19354.1	Erb, A., Luzhetskyy, A., Hardter, U., & Bechthold, A. (2009). Cloning and sequencing of the biosynthetic gene cluster for saquayamycin Z and galtamycin B and the elucidation of the assembly of their saccharide chains. ChemBioChem, 10(8), 1392-1401.	https://doi.org/10.1002/cbic.200900054
Sch 47554	CAH10117.1	CAH10116.1	Basnet, D. B., Oh, T. J., Vu, T. T. H., Sthapit, B., Liou, K., Lee, H. C., ... & Sohng, J. K. (2006). Angucyclines Sch 47554 and Sch 47555 from Streptomyces sp. SCC-2136: cloning, sequencing, and characterization. Molecules & Cells (Springer Science & Business Media BV), 22(2).	https://pubmed.ncbi.nlm.nih.gov/17085966/
SF2575	ADE34518.1	ADE34519.1	Pickens, L. B., Kim, W., Wang, P., Zhou, H., Watanabe, K., Gomi, S., & Tang, Y. (2009). Biochemical analysis of the biosynthetic pathway of an anticancer tetracycline SF2575. Journal of the American Chemical Society, 131(48), 17677-17689.	https://doi.org/10.1021/ja907852c
simocyclinone	AAK06784.1	AAK06785.1	Galm, U., Schimana, J., Fiedler, H. P., Schmidt, J., Li, S. M., & Heide, L. (2002). Cloning and analysis of the simocyclinone biosynthetic gene cluster of Streptomyces antibioticus Tü 6040. Archives of microbiology, 178(2), 102-114.	https://doi.org/10.1007/s00203-002-0429-z	Trefzer, A., Pelzer, S., Schimana, J., Stockert, S., Bihlmaier, C., Fiedler, H. P., ... & Bechthold, A. (2002). Biosynthetic gene cluster of simocyclinone, a natural multihybrid antibiotic. Antimicrobial agents and chemotherapy, 46(5), 1174-1182.	https://doi.org/10.1128/AAC.46.5.1174-1182.2002
steffimycin	CAJ42320.1	CAJ42319.1	Gullón, S., Olano, C., Abdelfattah, M. S., Braña, A. F., Rohr, J., Méndez, C., & Salas, J. A. (2006). Isolation, characterization, and heterologous expression of the biosynthesis gene cluster for the antitumor anthracycline steffimycin. Applied and environmental microbiology, 72(6), 4172-4183.	https://doi.org/10.1128/AEM.00734-06
Streptomyces avermitilis spore pigment	BAB69165.1	BAB69166.1
Streptomyces coelicolor spore pigment	CAA39408.1	CAA39409.1
Streptomyces collinus spore pigment	AAG26879.1	AAG26880.1
tetracenomycin	AAA67515.1	AAA67516.1	Hutchinson, C. R. (1997). Biosynthetic studies of daunorubicin and tetracenomycin C. Chemical reviews, 97(7), 2525-2536.	https://doi.org/10.1021/cr960022x	Summers, R. G., Wendt-Pienkowski, E., Motamedi, H., & Hutchinson, C. R. (1992). Nucleotide sequence of the tcmII-tcmIV region of the tetracenomycin C biosynthetic gene cluster of Streptomyces glaucescens and evidence that the tcmN gene encodes a multifunctional cyclase-dehydratase-O-methyl transferase. Journal of bacteriology, 174(6), 1810-1820.	https://doi.org/10.1128/jb.174.6.1810-1820.1992	Shen, B., & Hutchinson, C. R. (1993). Tetracenomycin F1 monooxygenase: oxidation of a naphthacenone to a naphthacenequinone in the biosynthesis of tetracenomycin C in Streptomyces glaucescens. Biochemistry, 32(26), 6656-6663.	https://doi.org/10.1021/bi00077a019
urdamycin	CAA60569.1	CAA60570.1	Decker, H., & Haag, S. (1995). Cloning and characterization of a polyketide synthase gene from Streptomyces fradiae Tü2717, which carries the genes for biosynthesis of the angucycline antibiotic urdamycin A and a gene probably involved in its oxygenation. Journal of bacteriology, 177(21), 6126-6136.	https://doi.org/10.1128/jb.177.21.6126-6136.1995
xantholipin	ADE22315.1	ADE22314.1	Zhang, W., Wang, L., Kong, L., Wang, T., Chu, Y., Deng, Z., & You, D. (2012). Unveiling the post-PKS redox tailoring steps in biosynthesis of the type II polyketide antitumor antibiotic xantholipin. Chemistry & biology, 19(3), 422-432.	https://doi.org/10.1016/j.chembiol.2012.01.016

## Sheet: Example_Structures_Metadata
KS_class	KS_subclass	Chemical_name	"BGC product name"_in_NaPDoS2_BGC_table	Source_species	PubMed_ID_or_doi
type I modular cis-AT	olefin synthase	1-heptadecene	Moorea producens olefin synthase	Moorea producens	24475038
type I modular cis-AT	loading module	4-Z-annimycin	annimycin	Streptomyces calvus	24120331
type I modular cis-AT	hybrid cis-AT	nosperin	nosperin	Nostoc sp.	23898213
type I modular cis-AT	tandem ECH	curacin A	curacin	Lyngbya majuscula	15332855
type I trans-AT	beta-branching module; hybrid non-elongating	rhizoxin	rhizoxin	Burkholderia rhizoxina	17154220
type I trans-AT	hybrid trans-AT	bacillaene	bacillaene	Bacillus velezensis	17886826
type I iterative cis-AT	polyunsaturated fatty acid (PUFA)	eicosapentaenoic acid	Schizochytrium polyunsaturated fatty acid	Schizochytrium sp.	11452122
type I iterative cis-AT	enediyne	maduropeptin	maduropeptin	Actinomadura madurae	17918933
type I iterative cis-AT	aromatic	azinomycin B	azinomycin	Streptomyces sahachiroi	18635006
type I iterative cis-AT	polycyclic tetramate macrolactam-like (PTM-type)	ikarugamycin	ikarugamycin	Streptomyces sp.	24706593
type I iterative cis-AT	non-reducing	aflatoxin B1	aflatoxin	Aspergillus oryzae	28484029
type I iterative cis-AT	partially reducing	6-methylsalicyclic acid	6-methylsalicyclic acid Glarea sp.	Glarea lozoyensis	15800788
type I iterative cis-AT	highly reducing	asperfuranone	asperfuranone	Aspergillus nidulans	19199437
type II aromatic	anguycycline I	jadomycin A	jadomycin	Streptomyces venezuelae	15776503
type II aromatic	anguycycline II	nenestatin A	nenestatin	Micromonospora echinospora	10.1016/j.tet.2017.03.054
type II aromatic	anthracycline I	steffimycin	steffimycin	Streptomyces steffisburgensis	16751529
type II aromatic	anthracycline II	cosmomycin D (aglycone)	cosmomycin	Streptomyces olindensis	16810496
type II aromatic	isochromanequinone	alnumycin	alnumycin	Streptomyces sp.	18940666
type II aromatic	pentagular polyphenol	arenimycin A	arenimycin	Salinispora arenicola	24191063
type II aromatic	tetracenomycin	tetracenomycin C	tetracenomycin	Streptomyces glaucescens	1548230
type II aromatic	tetracycline	oxytetracycline	oxytetracycline	Streptomyces rimosus	16597959
type II beta-branching cassette	beta-branching cassette	curacin A	curacin	Lyngbya majuscula	15332855
type II polyene	polyene	ishigamide	ishigamide	Streptomyces sp.	27311327
type II aryl polyene	aryl polyene	bromoalterochromide A	alterochromide	Pseudoalteromonas piscicida	25140825
type II non-iterative	non-iterative	nonactin	nonactin	Streptomyces griseus subsp. griseus	10650222
